# Supplementary material for: Diffusible signal factor (DSF)-mediated quorum sensing modulates expression of diverse traits in Xanthomonas citri and responses of citrus plants to promote disease
Source: BMC Genomics. 2019 Jan 17;20:55. doi: 10.1186/s12864-018-5384-4 (PMC6337780; doi:10.1186/s12864-018-5384-4)
Supplement: Supplementary file 4 — Table S4. Detail of the DEGs of citrus in response to DSF/RpfF –mediated Xac infection (XLSX 183 kb) [file 12864_2018_5384_MOESM4_ESM.xlsx]

## Sheet: Sheet1
Table S4. Detail of the DEGs of citrus in response to DSF/RpfF –mediated Xac infection. Genes with a q value of below 0.05 were considered differentially expressed between conditions.
Test ID	Locus	Location	sample_1	sample_2	value_1	value_2	log2Fold Change (MU/WT)	p_value	q_value	significant difference
XLOC_000018	Cs1g01330	chr1:464991-468137	WT	MU	1.54599	3.38096	1.1289	5e-05	0.000297409	yes
XLOC_000048	Cs1g01850	chr1:1012524-1016159	WT	MU	0.39015	1.43354	1.87748	5e-05	0.000297409	yes
XLOC_000089	Cs1g02690	chr1:1983311-1987807	WT	MU	1.85946	4.5061	1.27699	5e-05	0.000297409	yes
XLOC_000092	Cs1g02760	chr1:2042598-2047168	WT	MU	0.434599	1.72449	1.98841	5e-05	0.000297409	yes
XLOC_000132	Cs1g03630	chr1:2751556-2754103	WT	MU	0.249127	0.851486	1.7731	5e-05	0.000297409	yes
XLOC_000136	Cs1g03700	chr1:2825214-2829218	WT	MU	1.66064	4.22936	1.3487	5e-05	0.000297409	yes
XLOC_000137	-	chr1:2847237-2848731	WT	MU	0.988908	2.29827	1.21664	5e-05	0.000297409	yes
XLOC_000139	Cs1g03720	chr1:2881043-2884319	WT	MU	0.725508	1.92403	1.40707	5e-05	0.000297409	yes
XLOC_000142	Cs1g03780,Cs1g03800	chr1:3027661-3034642	WT	MU	21.2406	78.3934	1.88391	5e-05	0.000297409	yes
XLOC_000146	Cs1g03850	chr1:3077634-3078734	WT	MU	0.87605	0.316292	-1.46976	0.0083	0.0272795	yes
XLOC_000150	Cs1g03980	chr1:3229234-3234104	WT	MU	1.70114	4.02863	1.24379	5e-05	0.000297409	yes
XLOC_000188	Cs1g04580	chr1:4077420-4078260	WT	MU	0.300004	0.837156	1.48052	0.0033	0.0123399	yes
XLOC_000194	Cs1g04650	chr1:4169763-4171837	WT	MU	51.8879	9.1016	-2.5112	5e-05	0.000297409	yes
XLOC_000196	Cs1g04680	chr1:4221579-4223195	WT	MU	36.6508	16.8668	-1.11966	5e-05	0.000297409	yes
XLOC_000201	Cs1g04780	chr1:4307523-4310070	WT	MU	16.7698	6.35449	-1.40002	5e-05	0.000297409	yes
XLOC_000205	Cs1g04870	chr1:4416416-4467663	WT	MU	220.714	78.5466	-1.49056	5e-05	0.000297409	yes
XLOC_000208	Cs1g04900	chr1:4473444-4475908	WT	MU	13.1348	5.18083	-1.34214	5e-05	0.000297409	yes
XLOC_000230	-	chr1:4958503-4960131	WT	MU	0.637473	1.65959	1.38039	5e-05	0.000297409	yes
XLOC_000241	Cs1g05450	chr1:5182541-5187244	WT	MU	0.262407	0.609144	1.21498	0.00595	0.0205488	yes
XLOC_000269	Cs1g06230	chr1:6200592-6205967	WT	MU	74.9579	27.1739	-1.46386	5e-05	0.000297409	yes
XLOC_000270	Cs1g06240	chr1:6210480-6211412	WT	MU	52.6947	17.8898	-1.55852	5e-05	0.000297409	yes
XLOC_000299	Cs1g06830	chr1:6910942-6912525	WT	MU	74.4779	19.4247	-1.93892	5e-05	0.000297409	yes
XLOC_000322	Cs1g07330	chr1:7537749-7549737	WT	MU	366.611	981.609	1.4209	5e-05	0.000297409	yes
XLOC_000376	Cs1g08550	chr1:9220396-9230262	WT	MU	0.97551	3.33382	1.77295	5e-05	0.000297409	yes
XLOC_000380	Cs1g08610	chr1:9371777-9372948	WT	MU	30.912	4.51517	-2.77532	5e-05	0.000297409	yes
XLOC_000391	-	chr1:9900798-9902640	WT	MU	0.36799	0.902739	1.29464	0.00435	0.0156492	yes
XLOC_000407	Cs1g09150	chr1:10347716-10348235	WT	MU	1.90106	0.676629	-1.49037	0.00135	0.00569311	yes
XLOC_000420	Cs1g09420	chr1:10903330-10904489	WT	MU	19.6132	114.779	2.54896	5e-05	0.000297409	yes
XLOC_000426	Cs1g09550	chr1:11117126-11120173	WT	MU	0.162504	0.627672	1.94954	0.0028	0.010706	yes
XLOC_000430	Cs1g09580	chr1:11170785-11173875	WT	MU	0.380987	1.04208	1.45165	5e-05	0.000297409	yes
XLOC_000431	Cs1g09590	chr1:11177290-11179561	WT	MU	0.228747	0.633114	1.46871	0.0005	0.00238095	yes
XLOC_000462	Cs1g10080	chr1:11926177-11930389	WT	MU	0.734618	2.61314	1.83072	5e-05	0.000297409	yes
XLOC_000473	Cs1g10280	chr1:12283634-12294092	WT	MU	23.2028	10.1737	-1.18945	0.0071	0.0238675	yes
XLOC_000486	Cs1g10530	chr1:12644537-12651462	WT	MU	0.118755	0.415302	1.80618	0.00275	0.0105328	yes
XLOC_000544	Cs1g11630	chr1:14142207-14171123	WT	MU	22.0845	128.695	2.54285	5e-05	0.000297409	yes
XLOC_000549	Cs1g11710	chr1:14279152-14283162	WT	MU	0.357688	0.945649	1.4026	5e-05	0.000297409	yes
XLOC_000554	Cs1g11780	chr1:14372771-14375599	WT	MU	0.532717	1.40153	1.39556	5e-05	0.000297409	yes
XLOC_000557	Cs1g11860	chr1:14550363-14552599	WT	MU	4.74681	2.01812	-1.23395	5e-05	0.000297409	yes
XLOC_000599	Cs1g12810	chr1:15874028-15876194	WT	MU	30.5529	13.261	-1.20412	5e-05	0.000297409	yes
XLOC_000624	Cs1g13410	chr1:16474835-16478122	WT	MU	0.92678	3.48999	1.91292	5e-05	0.000297409	yes
XLOC_000632	Cs1g13540	chr1:16598690-16601146	WT	MU	0.79335	2.43277	1.61657	5e-05	0.000297409	yes
XLOC_000637	Cs1g13640	chr1:16678591-16687794	WT	MU	37.1337	82.6465	1.15422	5e-05	0.000297409	yes
XLOC_000639	Cs1g13660	chr1:16729277-16738035	WT	MU	0.325093	0.752765	1.21135	5e-05	0.000297409	yes
XLOC_000666	Cs1g14060	chr1:17216990-17218825	WT	MU	4.79398	0.707392	-2.76064	5e-05	0.000297409	yes
XLOC_000680	Cs1g14450	chr1:17757540-17759387	WT	MU	6.77622	2.6599	-1.34911	5e-05	0.000297409	yes
XLOC_000696	Cs1g14690	chr1:18001020-18004584	WT	MU	17.2674	5.98947	-1.52755	5e-05	0.000297409	yes
XLOC_000700	Cs1g14770	chr1:18066490-18071988	WT	MU	0.0953848	0.782386	3.03605	0.0001	0.000565826	yes
XLOC_000713	Cs1g14950	chr1:18262017-18267952	WT	MU	1.04989	0.484386	-1.11601	5e-05	0.000297409	yes
XLOC_000736	Cs1g15390	chr1:18594158-18597627	WT	MU	2.00331	9.91385	2.30706	5e-05	0.000297409	yes
XLOC_000742	Cs1g15480	chr1:18652825-18656713	WT	MU	0.68922	2.05138	1.57356	0.00145	0.00606293	yes
XLOC_000763	Cs1g16040	chr1:19137604-19142000	WT	MU	0.41395	0.138736	-1.57711	0.0004	0.00196069	yes
XLOC_000764	Cs1g16050	chr1:19145207-19149234	WT	MU	1.05856	0.0385062	-4.78087	0.00025	0.00128433	yes
XLOC_000765	Cs1g16060	chr1:19151893-19160684	WT	MU	0.403937	0.0805094	-2.3269	0.00015	0.000815612	yes
XLOC_000773	Cs1g16180	chr1:19287462-19290508	WT	MU	4.3614	8.84786	1.02054	5e-05	0.000297409	yes
XLOC_000795	Cs1g16590	chr1:19906007-19907444	WT	MU	0.333792	0.907187	1.44245	0.00485	0.0172331	yes
XLOC_000798	Cs1g16650	chr1:19942874-19944352	WT	MU	8.62782	54.5434	2.66034	5e-05	0.000297409	yes
XLOC_000804	Cs1g16730	chr1:20015868-20018356	WT	MU	5.42059	2.62716	-1.04495	5e-05	0.000297409	yes
XLOC_000813	Cs1g16850	chr1:20111469-20117412	WT	MU	1.48661	0.67068	-1.14833	5e-05	0.000297409	yes
XLOC_000866	Cs1g17920	chr1:21037354-21039148	WT	MU	9.01956	4.47457	-1.01131	5e-05	0.000297409	yes
XLOC_000870	Cs1g18050	chr1:21100315-21109121	WT	MU	2.52532	5.7849	1.19583	5e-05	0.000297409	yes
XLOC_000927	Cs1g19150	chr1:22521398-22524113	WT	MU	44.4331	15.8722	-1.48513	5e-05	0.000297409	yes
XLOC_000928	Cs1g19160	chr1:22532945-22539524	WT	MU	1.12767	2.92056	1.3729	5e-05	0.000297409	yes
XLOC_000937	Cs1g19393	chr1:22698329-22698996	WT	MU	1.75886	5.56024	1.66051	0.0001	0.000565826	yes
XLOC_000939	Cs1g19400	chr1:22708343-22709885	WT	MU	18.5562	4.24608	-2.1277	5e-05	0.000297409	yes
XLOC_000946	Cs1g19540	chr1:22819123-22821114	WT	MU	0.15602	0.534154	1.77552	0.00105	0.00457803	yes
XLOC_000980	Cs1g20420	chr1:23479729-23482961	WT	MU	10.1253	40.1096	1.98598	5e-05	0.000297409	yes
XLOC_000981	Cs1g20430	chr1:23486913-23491729	WT	MU	4.13987	1.07563	-1.9444	5e-05	0.000297409	yes
XLOC_000992	Cs1g20690	chr1:23709455-23716330	WT	MU	0.668585	2.33293	1.80296	5e-05	0.000297409	yes
XLOC_000994	Cs1g20710	chr1:23726593-23730952	WT	MU	2.40425	7.2156	1.58553	5e-05	0.000297409	yes
XLOC_001004	Cs1g20890	chr1:23861652-23864348	WT	MU	2.56155	5.62776	1.13554	5e-05	0.000297409	yes
XLOC_001045	Cs1g21620	chr1:24449275-24454065	WT	MU	35.2246	15.1479	-1.21747	5e-05	0.000297409	yes
XLOC_001057	Cs1g21870	chr1:24657848-24660541	WT	MU	0.0615524	0.425054	2.78776	0.00055	0.00259398	yes
XLOC_001080	Cs1g22300	chr1:24998464-25001963	WT	MU	0.278445	0.723312	1.37723	5e-05	0.000297409	yes
XLOC_001082	Cs1g22320	chr1:25008577-25010655	WT	MU	0.78691	2.05131	1.38227	5e-05	0.000297409	yes
XLOC_001098	-	chr1:25281528-25282243	WT	MU	1.03721	3.96538	1.93475	0.01475	0.0442325	yes
XLOC_001130	Cs1g23160	chr1:25782660-25783862	WT	MU	11.4323	5.6998	-1.00414	5e-05	0.000297409	yes
XLOC_001141	Cs1g23370	chr1:25949109-25950870	WT	MU	4.75283	2.17232	-1.12955	5e-05	0.000297409	yes
XLOC_001149	Cs1g23480	chr1:26005584-26006660	WT	MU	0.451466	0.180791	-1.32029	0.0169	0.0496264	yes
XLOC_001152	Cs1g23520	chr1:26045036-26051612	WT	MU	3.69336	7.72559	1.06471	5e-05	0.000297409	yes
XLOC_001156	Cs1g23630	chr1:26153491-26157434	WT	MU	2.80597	8.067	1.52353	5e-05	0.000297409	yes
XLOC_001159	Cs1g23710	chr1:26225815-26227801	WT	MU	0.15087	0.706178	2.22672	5e-05	0.000297409	yes
XLOC_001160	Cs1g23720	chr1:26241129-26243361	WT	MU	9.14209	34.5514	1.91815	5e-05	0.000297409	yes
XLOC_001173	Cs1g23940	chr1:26432442-26433424	WT	MU	0.310585	0.94299	1.60225	0.00125	0.00533038	yes
XLOC_001178	Cs1g23990	chr1:26464590-26468820	WT	MU	0.641605	2.55003	1.99076	5e-05	0.000297409	yes
XLOC_001221	Cs1g24640	chr1:26930997-26932884	WT	MU	7.95573	16.2311	1.02869	5e-05	0.000297409	yes
XLOC_001235	Cs1g24930	chr1:27149866-27151706	WT	MU	20.2587	41.4812	1.03392	5e-05	0.000297409	yes
XLOC_001241	Cs1g25070	chr1:27264837-27269432	WT	MU	1.53222	3.78751	1.30563	5e-05	0.000297409	yes
XLOC_001246	Cs1g25170	chr1:27367194-27368372	WT	MU	0.812005	0.128048	-2.6648	0.01115	0.035028	yes
XLOC_001272	Cs1g25610	chr1:27890251-27895878	WT	MU	0.29204	0.587103	1.00745	0.00575	0.0199365	yes
XLOC_001321	Cs1g26650	chr1:28595512-28600959	WT	MU	12.5243	51.9871	2.05342	5e-05	0.000297409	yes
XLOC_001337	Cs1g01190	chr1:287135-288731	WT	MU	1.77372	11.127	2.64922	5e-05	0.000297409	yes
XLOC_001368	Cs1g01860	chr1:1018551-1019934	WT	MU	5.25676	2.37651	-1.14533	5e-05	0.000297409	yes
XLOC_001373	Cs1g01910	chr1:1117124-1122341	WT	MU	2.85818	6.3058	1.14158	5e-05	0.000297409	yes
XLOC_001387	Cs1g02195	chr1:1483215-1501031	WT	MU	8.33411	3.54826	-1.23192	0.00045	0.00217256	yes
XLOC_001392	Cs1g02280	chr1:1593847-1594566	WT	MU	22.46	4.61828	-2.28193	5e-05	0.000297409	yes
XLOC_001399	Cs1g02380	chr1:1669636-1671748	WT	MU	0.0474152	0.688517	3.86007	0.001	0.00438273	yes
XLOC_001402	Cs1g02450	chr1:1748846-1750289	WT	MU	1.22608	0.501919	-1.28853	0.001	0.00438273	yes
XLOC_001450	Cs1g03280	chr1:2426866-2427840	WT	MU	8.85589	18.6444	1.07403	5e-05	0.000297409	yes
XLOC_001466	Cs1g03570	chr1:2719051-2725863	WT	MU	1.06163	2.36956	1.15834	0.0151	0.0451213	yes
XLOC_001485	Cs1g03990	chr1:3234413-3238172	WT	MU	0.79317	2.22039	1.48511	5e-05	0.000297409	yes
XLOC_001531	Cs1g05090	chr1:4658031-4659866	WT	MU	0.584987	0.0765719	-2.93352	0.0017	0.00695987	yes
XLOC_001534	Cs1g05190	chr1:4829362-4832355	WT	MU	0.0681522	0.60291	3.14511	5e-05	0.000297409	yes
XLOC_001537	Cs1g05240	chr1:4925432-4927963	WT	MU	1.08815	3.35524	1.62455	5e-05	0.000297409	yes
XLOC_001539	-	chr1:4941049-4943961	WT	MU	1.53131	3.43342	1.16488	5e-05	0.000297409	yes
XLOC_001544	Cs1g05350	chr1:5039633-5041864	WT	MU	0.0616143	0.455374	2.88572	0.0003	0.00151122	yes
XLOC_001545	Cs1g05370	chr1:5072659-5075315	WT	MU	0.120163	0.359974	1.58289	0.0012	0.00514213	yes
XLOC_001546	Cs1g05380	chr1:5076221-5079675	WT	MU	0.176385	0.612928	1.79699	5e-05	0.000297409	yes
XLOC_001549	Cs1g05480	chr1:5204694-5206648	WT	MU	2.7445	6.0094	1.13068	5e-05	0.000297409	yes
XLOC_001555	Cs1g05620	chr1:5336709-5339488	WT	MU	0.195127	0.43014	1.1404	0.00265	0.010202	yes
XLOC_001566	Cs1g05770	chr1:5556845-5558286	WT	MU	0.754546	0.215831	-1.80571	0.01335	0.040748	yes
XLOC_001602	Cs1g06300	chr1:6288766-6293112	WT	MU	21.5998	9.79506	-1.14089	5e-05	0.000297409	yes
XLOC_001603	Cs1g06320	chr1:6308602-6314148	WT	MU	2.99244	8.60899	1.52452	5e-05	0.000297409	yes
XLOC_001630	Cs1g06780	chr1:6844835-6847727	WT	MU	0.0963568	0.532957	2.46756	0.0001	0.000565826	yes
XLOC_001647	Cs1g07100	chr1:7152915-7154264	WT	MU	0.647748	0.282522	-1.19707	0.0091	0.0294914	yes
XLOC_001693	-	chr1:8353699-8355032	WT	MU	1.04895	0.520144	-1.01196	0.0018	0.00730561	yes
XLOC_001696	Cs1g07950	chr1:8377140-8378399	WT	MU	71.146	160.037	1.16955	5e-05	0.000297409	yes
XLOC_001730	Cs1g08530	chr1:9189809-9193528	WT	MU	3.10629	8.07018	1.37741	5e-05	0.000297409	yes
XLOC_001762	Cs1g09130	chr1:10340745-10346113	WT	MU	4.34432	10.2169	1.23375	5e-05	0.000297409	yes
XLOC_001765	Cs1g09220	chr1:10488259-10491815	WT	MU	0.228288	1.52673	2.74151	5e-05	0.000297409	yes
XLOC_001809	Cs1g09960	chr1:11763061-11763770	WT	MU	1.91613	0.466702	-2.03762	5e-05	0.000297409	yes
XLOC_001815	Cs1g10080	chr1:11926177-11930389	WT	MU	0.109488	0.464103	2.08367	0.00505	0.0178246	yes
XLOC_001866	Cs1g11120,Cs1g11130	chr1:13663891-13667786	WT	MU	0.120156	0.502683	2.06474	0.0041	0.0148716	yes
XLOC_001874	-	chr1:13751924-13753204	WT	MU	3.861	7.96786	1.04522	5e-05	0.000297409	yes
XLOC_001884	Cs1g11380	chr1:13941881-13943215	WT	MU	6.96065	1.79816	-1.9527	5e-05	0.000297409	yes
XLOC_001899	Cs1g11630	chr1:14142207-14171123	WT	MU	0.317243	4.77534	3.91194	0.00085	0.00380625	yes
XLOC_001900	-	chr1:14142207-14171123	WT	MU	15.9654	100.5	2.65417	5e-05	0.000297409	yes
XLOC_001914	Cs1g11900	chr1:14571270-14800150	WT	MU	3.79038	15.5817	2.03943	5e-05	0.000297409	yes
XLOC_001921	Cs1g12010	chr1:14887923-14948443	WT	MU	9.34807	19.4879	1.05984	5e-05	0.000297409	yes
XLOC_001947	Cs1g12480	chr1:15562515-15563750	WT	MU	1.57403	0.764448	-1.04198	0.0021	0.00833071	yes
XLOC_001962	Cs1g12670	chr1:15791593-15793188	WT	MU	9.578	33.1816	1.79259	5e-05	0.000297409	yes
XLOC_001972	Cs1g12820	chr1:15879601-15880050	WT	MU	7.79604	2.06747	-1.91487	5e-05	0.000297409	yes
XLOC_001976	Cs1g12890	chr1:15931431-15932988	WT	MU	0.708421	0.263319	-1.4278	0.0002	0.00105566	yes
XLOC_002028	Cs1g13850	chr1:16989870-16992797	WT	MU	0.805958	1.90852	1.24368	5e-05	0.000297409	yes
XLOC_002096	Cs1g15140	chr1:18377497-18381380	WT	MU	0.443555	0.937092	1.07908	5e-05	0.000297409	yes
XLOC_002098	Cs1g15170	chr1:18392311-18393890	WT	MU	22.6141	49.7701	1.13806	5e-05	0.000297409	yes
XLOC_002110	Cs1g15360	chr1:18572994-18576167	WT	MU	0.476862	1.78948	1.9079	5e-05	0.000297409	yes
XLOC_002137	Cs1g15880	chr1:19000487-19002509	WT	MU	200.932	17.8608	-3.49184	5e-05	0.000297409	yes
XLOC_002142	Cs1g15940	chr1:19033930-19035545	WT	MU	0.281555	1.02769	1.86791	5e-05	0.000297409	yes
XLOC_002146	Cs1g16000	chr1:19093101-19095067	WT	MU	16.6672	49.165	1.56062	5e-05	0.000297409	yes
XLOC_002147	Cs1g16010	chr1:19101601-19105834	WT	MU	9.41403	20.1696	1.0993	5e-05	0.000297409	yes
XLOC_002157	Cs1g16200	chr1:19332968-19336295	WT	MU	0.150194	1.37745	3.1971	5e-05	0.000297409	yes
XLOC_002163	Cs1g16325	chr1:19590751-19597702	WT	MU	0.39014	1.11614	1.51645	0.0002	0.00105566	yes
XLOC_002168	Cs1g16430	chr1:19773129-19774584	WT	MU	370.818	184.627	-1.00609	5e-05	0.000297409	yes
XLOC_002173	Cs1g16490	chr1:19834492-19837939	WT	MU	10.7343	30.3975	1.50172	5e-05	0.000297409	yes
XLOC_002180	Cs1g16630	chr1:19935257-19935656	WT	MU	2.32617	10.5017	2.1746	5e-05	0.000297409	yes
XLOC_002214	Cs1g17360	chr1:20553158-20553925	WT	MU	3.18606	24.4483	2.93989	5e-05	0.000297409	yes
XLOC_002219	Cs1g17500	chr1:20672549-20672942	WT	MU	17.6986	8.08917	-1.12957	5e-05	0.000297409	yes
XLOC_002262	Cs1g18400	chr1:21374419-21377516	WT	MU	9.16478	4.30512	-1.09005	5e-05	0.000297409	yes
XLOC_002263	Cs1g18410	chr1:21378273-21381187	WT	MU	0.509984	0.244597	-1.06004	0.0009	0.00400529	yes
XLOC_002266	Cs1g18530	chr1:21525410-21527316	WT	MU	2.4168	8.19504	1.76165	5e-05	0.000297409	yes
XLOC_002267	Cs1g18540	chr1:21528489-21530405	WT	MU	300.555	26.8955	-3.48219	5e-05	0.000297409	yes
XLOC_002276	Cs1g18730	chr1:21658070-21660560	WT	MU	0.0405057	0.489494	3.5951	0.0032	0.0120037	yes
XLOC_002285	Cs1g18825,Cs1g18830	chr1:21850672-21854231	WT	MU	0.314335	1.31625	2.06606	0.0004	0.00196069	yes
XLOC_002306	Cs1g19190	chr1:22553975-22556737	WT	MU	1.14272	2.46028	1.10635	5e-05	0.000297409	yes
XLOC_002330	Cs1g19590	chr1:22840427-22842155	WT	MU	25.816	8.92617	-1.53215	5e-05	0.000297409	yes
XLOC_002331	Cs1g19600	chr1:22843751-22845161	WT	MU	0.504931	0.0653247	-2.95038	0.00755	0.0251958	yes
XLOC_002350	Cs1g19920,Cs1g19930	chr1:23077001-23081750	WT	MU	3.29249	1.07311	-1.61738	5e-05	0.000297409	yes
XLOC_002351	Cs1g19935	chr1:23084549-23086780	WT	MU	10.6074	3.66513	-1.53313	5e-05	0.000297409	yes
XLOC_002370	Cs1g20230	chr1:23341275-23343370	WT	MU	1.98495	5.92161	1.57688	5e-05	0.000297409	yes
XLOC_002371	Cs1g20270	chr1:23369227-23370989	WT	MU	102.749	51.2567	-1.00331	5e-05	0.000297409	yes
XLOC_002385	Cs1g20580	chr1:23609759-23612964	WT	MU	473.111	208.523	-1.18197	5e-05	0.000297409	yes
XLOC_002411	Cs1g21160	chr1:24091281-24092985	WT	MU	42.7049	18.0318	-1.24386	5e-05	0.000297409	yes
XLOC_002469	Cs1g22250	chr1:24921915-24922401	WT	MU	1.06737	2.78363	1.38291	0.0002	0.00105566	yes
XLOC_002477	Cs1g22430	chr1:25121482-25124024	WT	MU	15.4006	51.4561	1.74036	5e-05	0.000297409	yes
XLOC_002498	-	chr1:25598715-25601056	WT	MU	0.134075	0.557689	2.05642	0.0098	0.0313873	yes
XLOC_002519	-	chr1:25831220-25831470	WT	MU	10.4805	3.76465	-1.47712	0.00035	0.00173795	yes
XLOC_002525	Cs1g23250	chr1:25867270-25869570	WT	MU	10.8763	4.78873	-1.18347	5e-05	0.000297409	yes
XLOC_002539	Cs1g23610	chr1:26136876-26138909	WT	MU	0.272948	0.581611	1.09143	0.002	0.00798577	yes
XLOC_002563	Cs1g24225	chr1:26661743-26663299	WT	MU	0.673421	5.38886	3.0004	5e-05	0.000297409	yes
XLOC_002571	Cs1g24440	chr1:26813724-26816377	WT	MU	14.2912	33.2671	1.21897	5e-05	0.000297409	yes
XLOC_002596	Cs1g25040	chr1:27245090-27246417	WT	MU	2.85043	5.91439	1.05305	5e-05	0.000297409	yes
XLOC_002675	Cs1g26660	chr1:28595512-28600959	WT	MU	13.4585	39.7017	1.56069	5e-05	0.000297409	yes
XLOC_002677	Cs1g26700	chr1:28622420-28626899	WT	MU	40.1973	13.1339	-1.6138	5e-05	0.000297409	yes
XLOC_002694	-	chr1:710917-711655	WT	MU	4.27706	13.9203	1.7025	5e-05	0.000297409	yes
XLOC_002698	-	chr1:985599-985723	WT	MU	16.9136	150.828	3.15665	0.0056	0.0194934	yes
XLOC_002714	-	chr1:2337660-2339012	WT	MU	0.138682	0.601894	2.11773	0.0013	0.00550755	yes
XLOC_002715	-	chr1:3071775-3072725	WT	MU	0.653485	0.0936973	-2.80208	0.0085	0.0278327	yes
XLOC_002726	-	chr1:4971097-4972602	WT	MU	0.166736	0.707579	2.08533	0.00035	0.00173795	yes
XLOC_002734	-	chr1:5414007-5414339	WT	MU	0.871282	2.81665	1.69277	0.00705	0.0237271	yes
XLOC_002736	-	chr1:6377672-6377781	WT	MU	119.226	679.21	2.51016	0.01285	0.0394483	yes
XLOC_002737	-	chr1:6640358-6640916	WT	MU	2.1989	1.07353	-1.03443	0.0044	0.0158149	yes
XLOC_002758	-	chr1:11176722-11177187	WT	MU	0.440155	1.32971	1.59503	0.0122	0.0377512	yes
XLOC_002765	-	chr1:13227007-13227209	WT	MU	4.46207	24.0966	2.43305	0.00025	0.00128433	yes
XLOC_002774	-	chr1:13743232-13743482	WT	MU	9.1422	19.6069	1.10075	5e-05	0.000297409	yes
XLOC_002787	-	chr1:14886323-14886737	WT	MU	7.53426	18.6539	1.30794	5e-05	0.000297409	yes
XLOC_002796	-	chr1:15459050-15459416	WT	MU	28.7964	13.1066	-1.1356	5e-05	0.000297409	yes
XLOC_002803	-	chr1:15754399-15755508	WT	MU	3.09429	1.38165	-1.16322	5e-05	0.000297409	yes
XLOC_002846	-	chr1:21564718-21566974	WT	MU	2.84782	1.40655	-1.01769	5e-05	0.000297409	yes
XLOC_002847	-	chr1:21567904-21568728	WT	MU	0.623174	0.124628	-2.32201	0.00885	0.0288292	yes
XLOC_002851	-	chr1:22775447-22776525	WT	MU	17.8701	5.67658	-1.65445	5e-05	0.000297409	yes
XLOC_002857	-	chr1:24936117-24937110	WT	MU	6.97954	16.8222	1.26917	5e-05	0.000297409	yes
XLOC_002869	-	chr1:28378562-28379248	WT	MU	0.246934	0.744929	1.59298	0.0127	0.039065	yes
XLOC_002875	Cs2g01100	chr2:77348-79298	WT	MU	2.55852	10.0463	1.97328	5e-05	0.000297409	yes
XLOC_002888	Cs2g01310	chr2:330777-336126	WT	MU	1.26797	2.94299	1.21476	5e-05	0.000297409	yes
XLOC_002964	Cs2g02690	chr2:1103639-1110283	WT	MU	666.49	330.932	-1.01005	5e-05	0.000297409	yes
XLOC_002974	Cs2g02870	chr2:1202710-1204192	WT	MU	0.30039	2.52743	3.07276	5e-05	0.000297409	yes
XLOC_002975	Cs2g02880	chr2:1208486-1209982	WT	MU	0.770625	3.52411	2.19316	5e-05	0.000297409	yes
XLOC_002979	Cs2g03000	chr2:1284918-1287968	WT	MU	0.964972	0.428212	-1.17216	0.00095	0.00419729	yes
XLOC_002980	Cs2g03020	chr2:1302283-1305319	WT	MU	3.80045	8.75408	1.20379	5e-05	0.000297409	yes
XLOC_002983	Cs2g03110	chr2:1357785-1360813	WT	MU	12.4343	29.4865	1.24573	5e-05	0.000297409	yes
XLOC_002985	-	chr2:1384368-1385172	WT	MU	7.90113	3.60305	-1.13284	0.00115	0.00495732	yes
XLOC_002996	Cs2g03330	chr2:1491951-1492578	WT	MU	0.996544	6.06521	2.60555	5e-05	0.000297409	yes
XLOC_002997	Cs2g03340	chr2:1501243-1503812	WT	MU	9.40946	3.98	-1.24134	5e-05	0.000297409	yes
XLOC_003000	Cs2g03400	chr2:1543599-1545563	WT	MU	0.47918	0.142342	-1.7512	0.00815	0.0268521	yes
XLOC_003008	Cs2g03520	chr2:1611196-1613693	WT	MU	31.3463	6.79341	-2.20609	5e-05	0.000297409	yes
XLOC_003033	Cs2g04020	chr2:1914237-1915703	WT	MU	1.98741	0.907476	-1.13096	0.0001	0.000565826	yes
XLOC_003038	Cs2g04110	chr2:1970967-1973273	WT	MU	1.17979	0.35466	-1.73402	5e-05	0.000297409	yes
XLOC_003052	Cs2g04400	chr2:2178780-2185632	WT	MU	31.3872	63.9186	1.02606	5e-05	0.000297409	yes
XLOC_003053	Cs2g04420	chr2:2186337-2194015	WT	MU	0.387429	1.85581	2.26004	5e-05	0.000297409	yes
XLOC_003060	Cs2g04540	chr2:2310841-2311763	WT	MU	10.1835	30.2576	1.57106	5e-05	0.000297409	yes
XLOC_003069	Cs2g04750	chr2:2441813-2446353	WT	MU	0.405897	0.822486	1.01888	0.0014	0.00586844	yes
XLOC_003070	Cs2g04800	chr2:2479869-2481222	WT	MU	0.688673	2.93438	2.09117	5e-05	0.000297409	yes
XLOC_003073	Cs2g04840	chr2:2524198-2525043	WT	MU	1.32231	0.240164	-2.46097	0.00015	0.000815612	yes
XLOC_003078	Cs2g04900	chr2:2559153-2562354	WT	MU	0.789229	3.73328	2.24193	5e-05	0.000297409	yes
XLOC_003080	Cs2g04920	chr2:2570893-2577524	WT	MU	0.700398	0.334433	-1.06646	0.0014	0.00586844	yes
XLOC_003093	Cs2g05180	chr2:2748778-2754090	WT	MU	0.0826308	0.901991	3.44836	5e-05	0.000297409	yes
XLOC_003108	Cs2g05450	chr2:2951277-2955899	WT	MU	3.84829	1.71177	-1.16873	5e-05	0.000297409	yes
XLOC_003109	Cs2g05460	chr2:2960612-2961868	WT	MU	30.138	8.21015	-1.8761	5e-05	0.000297409	yes
XLOC_003119	Cs2g05620	chr2:3083695-3085417	WT	MU	36.8059	91.6321	1.31592	5e-05	0.000297409	yes
XLOC_003125	Cs2g05740	chr2:3160115-3161948	WT	MU	1.28308	2.62296	1.03158	5e-05	0.000297409	yes
XLOC_003129	Cs2g05840	chr2:3210109-3210739	WT	MU	0.12578	0.667702	2.4083	0.0126	0.0388047	yes
XLOC_003150	Cs2g06290	chr2:3529496-3546922	WT	MU	1161.37	580.422	-1.00065	5e-05	0.000297409	yes
XLOC_003157	Cs2g06460	chr2:3679751-3681617	WT	MU	0.15734	0.410917	1.38496	0.00635	0.0217149	yes
XLOC_003179	-	chr2:3969908-3971200	WT	MU	0.380015	1.85056	2.28383	0.0006	0.00279908	yes
XLOC_003182	Cs2g06880	chr2:4013462-4017553	WT	MU	0.217244	0.719296	1.72727	5e-05	0.000297409	yes
XLOC_003191	Cs2g07069	chr2:4177364-4182289	WT	MU	3.66396	1.61729	-1.17982	5e-05	0.000297409	yes
XLOC_003196	Cs2g07150	chr2:4232749-4236868	WT	MU	0.369051	0.911434	1.30432	5e-05	0.000297409	yes
XLOC_003213	Cs2g07600	chr2:4556506-4558420	WT	MU	16.4988	63.1559	1.93655	5e-05	0.000297409	yes
XLOC_003220	Cs2g07700	chr2:4610941-4613480	WT	MU	5.03033	14.3915	1.5165	5e-05	0.000297409	yes
XLOC_003221	Cs2g07720	chr2:4638688-4643253	WT	MU	292.482	634.417	1.11708	5e-05	0.000297409	yes
XLOC_003247	Cs2g08180	chr2:4927066-4930168	WT	MU	8.47797	17.2421	1.02414	0.00165	0.0067799	yes
XLOC_003263	Cs2g08460	chr2:5165149-5177835	WT	MU	2.1019	8.04638	1.93664	5e-05	0.000297409	yes
XLOC_003270	Cs2g08540	chr2:5292864-5302189	WT	MU	0.322743	2.7251	3.07785	5e-05	0.000297409	yes
XLOC_003273	-	chr2:5404027-5405495	WT	MU	0.149305	0.804173	2.42924	0.007	0.0235903	yes
XLOC_003275	Cs2g08650	chr2:5636347-5644292	WT	MU	1.74572	0.668954	-1.38384	5e-05	0.000297409	yes
XLOC_003292	-	chr2:5910632-5912169	WT	MU	3.7153	18.2982	2.30015	5e-05	0.000297409	yes
XLOC_003298	Cs2g08920	chr2:5912819-5989970	WT	MU	0.466946	1.74245	1.89979	5e-05	0.000297409	yes
XLOC_003310	Cs2g09200	chr2:6426343-6429158	WT	MU	2.36539	0.0959699	-4.62335	0.011	0.0346052	yes
XLOC_003316	Cs2g09310	chr2:6628217-6631077	WT	MU	3.62078	1.80871	-1.00134	5e-05	0.000297409	yes
XLOC_003318	Cs2g09370	chr2:6711110-6712779	WT	MU	1.05363	0.222616	-2.24273	0.00175	0.00712702	yes
XLOC_003345	Cs2g09830	chr2:7268318-7272981	WT	MU	0.500888	1.04374	1.0592	5e-05	0.000297409	yes
XLOC_003353	Cs2g09980	chr2:7368247-7372524	WT	MU	4.14342	10.8941	1.39466	5e-05	0.000297409	yes
XLOC_003365	Cs2g10140	chr2:7497239-7499391	WT	MU	11.7368	1.3535	-3.11628	5e-05	0.000297409	yes
XLOC_003371	Cs2g10210	chr2:7543545-7545177	WT	MU	47.4602	6.81377	-2.80019	5e-05	0.000297409	yes
XLOC_003399	Cs2g10710	chr2:8014606-8017347	WT	MU	2.84638	0.925461	-1.62088	5e-05	0.000297409	yes
XLOC_003423	Cs2g11140	chr2:8344389-8351948	WT	MU	1.81887	4.29318	1.23901	0.01315	0.0402409	yes
XLOC_003444	Cs2g11620	chr2:8714357-8716781	WT	MU	3.39896	28.8415	3.08498	5e-05	0.000297409	yes
XLOC_003453	Cs2g11740	chr2:8803550-8805649	WT	MU	2.80371	1.14832	-1.28782	5e-05	0.000297409	yes
XLOC_003461	Cs2g11940	chr2:8934974-8937846	WT	MU	0.506246	1.12536	1.15248	5e-05	0.000297409	yes
XLOC_003462	Cs2g11950	chr2:8948163-8951557	WT	MU	16.0391	7.30968	-1.13371	5e-05	0.000297409	yes
XLOC_003486	Cs2g12490	chr2:9377893-9379654	WT	MU	2.67087	1.14661	-1.21994	5e-05	0.000297409	yes
XLOC_003491	Cs2g12620	chr2:9478832-9480326	WT	MU	2.33111	5.14421	1.14193	5e-05	0.000297409	yes
XLOC_003517	Cs2g13140	chr2:9862537-9863205	WT	MU	5.1648	10.3386	1.00126	5e-05	0.000297409	yes
XLOC_003553	Cs2g13910	chr2:10606481-10608719	WT	MU	235.796	33.1007	-2.8326	5e-05	0.000297409	yes
XLOC_003564	Cs2g14250	chr2:11082662-11084455	WT	MU	0.597897	3.03474	2.3436	5e-05	0.000297409	yes
XLOC_003582	Cs2g14575	chr2:11411546-11413317	WT	MU	0.112353	0.788154	2.81043	0.00195	0.00781238	yes
XLOC_003643	Cs2g15840	chr2:12580050-12584483	WT	MU	4.54061	9.4727	1.06089	5e-05	0.000297409	yes
XLOC_003663	Cs2g16140	chr2:12907702-12909045	WT	MU	33.0761	11.3113	-1.54802	5e-05	0.000297409	yes
XLOC_003676	Cs2g16440	chr2:13271904-13273395	WT	MU	0.799907	2.13379	1.41552	5e-05	0.000297409	yes
XLOC_003682	Cs2g16560	chr2:13430293-13432390	WT	MU	5.42101	1.22327	-2.14782	5e-05	0.000297409	yes
XLOC_003697	Cs2g16870	chr2:13686876-13687804	WT	MU	2.19032	10.58	2.27212	5e-05	0.000297409	yes
XLOC_003700	Cs2g16970	chr2:13751823-13753230	WT	MU	2.01357	5.76112	1.5166	5e-05	0.000297409	yes
XLOC_003708	Cs2g17100	chr2:13881137-13882570	WT	MU	2.85282	12.5667	2.13915	5e-05	0.000297409	yes
XLOC_003710	Cs2g17130	chr2:13902535-13903840	WT	MU	39.531	86.6057	1.13148	5e-05	0.000297409	yes
XLOC_003743	Cs2g17870	chr2:14634500-14639424	WT	MU	1.74773	3.90473	1.15974	5e-05	0.000297409	yes
XLOC_003744	Cs2g17880	chr2:14639830-14641106	WT	MU	0.462607	0.0653577	-2.82336	0.0095	0.0305963	yes
XLOC_003751	Cs2g18060	chr2:14765444-14768780	WT	MU	0.262775	0.834734	1.66749	5e-05	0.000297409	yes
XLOC_003799	Cs2g19040	chr2:15910432-15913235	WT	MU	63.1089	28.9611	-1.12373	5e-05	0.000297409	yes
XLOC_003830	Cs2g19560	chr2:16439590-16441546	WT	MU	3.69176	0.604346	-2.61086	5e-05	0.000297409	yes
XLOC_003833	-	chr2:16474815-16477145	WT	MU	0.137636	0.644606	2.22756	0.00015	0.000815612	yes
XLOC_003864	Cs2g20040	chr2:16752220-16757325	WT	MU	1.18894	0.439371	-1.43617	5e-05	0.000297409	yes
XLOC_003881	Cs2g20400	chr2:17235188-17237871	WT	MU	0.122281	0.674963	2.46461	0.00065	0.00299567	yes
XLOC_003882	Cs2g20410	chr2:17241233-17242402	WT	MU	2.60477	15.3064	2.5549	5e-05	0.000297409	yes
XLOC_003893	Cs2g20720	chr2:17595215-17599038	WT	MU	18.4715	7.25654	-1.34794	5e-05	0.000297409	yes
XLOC_003896	Cs2g20750	chr2:17652358-17655790	WT	MU	11.4272	24.6173	1.1072	5e-05	0.000297409	yes
XLOC_003905	Cs2g20920	chr2:17819582-17821758	WT	MU	39.3419	19.3995	-1.02005	5e-05	0.000297409	yes
XLOC_003910	Cs2g21000	chr2:17909509-17913501	WT	MU	3.56151	13.3003	1.9009	5e-05	0.000297409	yes
XLOC_003918	Cs2g21150	chr2:18144595-18147109	WT	MU	36.5196	7.80637	-2.22595	5e-05	0.000297409	yes
XLOC_003942	Cs2g21570	chr2:18603751-18609412	WT	MU	2.32731	4.68735	1.01011	5e-05	0.000297409	yes
XLOC_003969	Cs2g22010	chr2:19273369-19274219	WT	MU	215.267	87.8878	-1.29239	5e-05	0.000297409	yes
XLOC_003975	Cs2g22090	chr2:19381476-19384663	WT	MU	0.16687	0.512475	1.61875	0.0005	0.00238095	yes
XLOC_003985	Cs2g22220	chr2:19649674-19651161	WT	MU	3.24725	1.54895	-1.06792	5e-05	0.000297409	yes
XLOC_004011	Cs2g22790	chr2:20510194-20511006	WT	MU	11.7253	1.32389	-3.14678	5e-05	0.000297409	yes
XLOC_004012	Cs2g22800	chr2:20514329-20515291	WT	MU	16.5983	1.39022	-3.57765	5e-05	0.000297409	yes
XLOC_004013	Cs2g22810,Cs2g22820	chr2:20536712-20541911	WT	MU	86.217	7.56764	-3.51006	5e-05	0.000297409	yes
XLOC_004028	Cs2g23070	chr2:20995653-21000978	WT	MU	13.0933	6.53193	-1.00325	5e-05	0.000297409	yes
XLOC_004039	Cs2g23260	chr2:21469115-21470402	WT	MU	3.02387	0.206146	-3.87466	5e-05	0.000297409	yes
XLOC_004041	Cs2g23280	chr2:21498910-21500282	WT	MU	21.369	7.52488	-1.50578	5e-05	0.000297409	yes
XLOC_004163	Cs2g25450	chr2:24680775-24682614	WT	MU	5.43841	2.611	-1.05858	5e-05	0.000297409	yes
XLOC_004183	Cs2g25850	chr2:25344876-25346024	WT	MU	41.1729	18.8151	-1.12981	5e-05	0.000297409	yes
XLOC_004194	Cs2g26110	chr2:25645117-25648032	WT	MU	0.191705	0.461351	1.26698	0.0088	0.0286848	yes
XLOC_004210	Cs2g26310	chr2:26109729-26112899	WT	MU	0.0837853	0.893775	3.41514	5e-05	0.000297409	yes
XLOC_004226	Cs2g26640	chr2:26500594-26504573	WT	MU	1.88436	4.5328	1.26633	5e-05	0.000297409	yes
XLOC_004277	Cs2g27910	chr2:27622378-27629600	WT	MU	14.869	52.4763	1.81936	5e-05	0.000297409	yes
XLOC_004284	Cs2g28040	chr2:27757578-27759727	WT	MU	42.1456	17.0114	-1.30888	5e-05	0.000297409	yes
XLOC_004286	Cs2g28060	chr2:27773099-27777552	WT	MU	2.88666	21.1183	2.87102	5e-05	0.000297409	yes
XLOC_004296	Cs2g28250	chr2:27912839-27916837	WT	MU	0.208498	0.619786	1.57174	5e-05	0.000297409	yes
XLOC_004302	Cs2g28420	chr2:28106490-28112866	WT	MU	0.536012	2.16661	2.0151	5e-05	0.000297409	yes
XLOC_004314	Cs2g28670	chr2:28274033-28275769	WT	MU	0.181155	0.557199	1.62097	0.00205	0.00814997	yes
XLOC_004325	Cs2g28950	chr2:28522297-28523248	WT	MU	0.383924	0.0799242	-2.26412	0.01495	0.0447128	yes
XLOC_004369	Cs2g29830,Cs2g29840,Cs2g29860,Cs2g29870,Cs2g29890,Cs2g29900,Cs2g29910,Cs2g29920	chr2:29298451-29364900	WT	MU	12.189	46.5751	1.93398	5e-05	0.000297409	yes
XLOC_004376	Cs2g29990	chr2:29426071-29428703	WT	MU	13.1814	5.13576	-1.35985	5e-05	0.000297409	yes
XLOC_004396	Cs2g30370	chr2:29722713-29723803	WT	MU	0.386444	1.45885	1.9165	0.0039	0.0142873	yes
XLOC_004409	Cs2g30620	chr2:29943437-29944060	WT	MU	1.26709	0.611853	-1.05026	0.0129	0.0395778	yes
XLOC_004412	Cs2g30650	chr2:29972255-29979508	WT	MU	4.02129	11.8429	1.55829	5e-05	0.000297409	yes
XLOC_004413	Cs2g30660	chr2:29984043-29990990	WT	MU	0.276514	0.642952	1.21736	5e-05	0.000297409	yes
XLOC_004415	Cs2g30710	chr2:30027031-30032785	WT	MU	0.372691	1.38668	1.89558	5e-05	0.000297409	yes
XLOC_004453	Cs2g31350	chr2:30642504-30645760	WT	MU	6.0709	3.02988	-1.00265	5e-05	0.000297409	yes
XLOC_004459	-	chr2:30710340-30730675	WT	MU	0.480966	5.73142	3.57489	5e-05	0.000297409	yes
XLOC_004460	Cs2g31435	chr2:30735429-30739739	WT	MU	0.28557	2.89675	3.34252	5e-05	0.000297409	yes
XLOC_004461	Cs2g31450	chr2:30778068-30780601	WT	MU	0.953512	0.37838	-1.33342	0.00025	0.00128433	yes
XLOC_004463	Cs2g01010	chr2:5785-8281	WT	MU	0.725715	2.12025	1.54676	5e-05	0.000297409	yes
XLOC_004467	Cs2g01090	chr2:61548-63235	WT	MU	30.5048	61.2343	1.00531	5e-05	0.000297409	yes
XLOC_004471	Cs2g01150	chr2:136084-138036	WT	MU	2.03616	5.49771	1.43298	5e-05	0.000297409	yes
XLOC_004491	Cs2g01740	chr2:588633-592152	WT	MU	2.92453	11.173	1.93373	5e-05	0.000297409	yes
XLOC_004495	Cs2g01840	chr2:644596-645396	WT	MU	0.129129	0.625365	2.27589	0.0162	0.0478491	yes
XLOC_004559	Cs2g03140	chr2:1375681-1377547	WT	MU	0.248209	0.518979	1.06412	0.00245	0.00953565	yes
XLOC_004564	Cs2g03270	chr2:1459964-1462341	WT	MU	1.07752	2.4862	1.20622	5e-05	0.000297409	yes
XLOC_004588	Cs2g03810	chr2:1793332-1795305	WT	MU	19.6134	40.408	1.0428	5e-05	0.000297409	yes
XLOC_004589	Cs2g03820	chr2:1796514-1798516	WT	MU	0.891025	1.8987	1.09148	5e-05	0.000297409	yes
XLOC_004607	Cs2g04170	chr2:2004955-2006180	WT	MU	3.98998	1.77147	-1.17144	5e-05	0.000297409	yes
XLOC_004609	Cs2g04200	chr2:2018833-2028740	WT	MU	0.503752	0.119538	-2.07525	5e-05	0.000297409	yes
XLOC_004619	Cs2g04330	chr2:2126803-2142541	WT	MU	9.48542	3.80814	-1.31663	5e-05	0.000297409	yes
XLOC_004621	-	chr2:2165895-2167575	WT	MU	5.40389	20.7652	1.9421	5e-05	0.000297409	yes
XLOC_004634	Cs2g04640	chr2:2347046-2351649	WT	MU	3.6332	1.68626	-1.10741	5e-05	0.000297409	yes
XLOC_004656	Cs2g05055	chr2:2662061-2663196	WT	MU	20.1079	6.77061	-1.5704	5e-05	0.000297409	yes
XLOC_004668	Cs2g05280	chr2:2805768-2806862	WT	MU	67.1886	31.7935	-1.07948	5e-05	0.000297409	yes
XLOC_004689	Cs2g05750	chr2:3173159-3175802	WT	MU	0.29223	0.719485	1.29986	5e-05	0.000297409	yes
XLOC_004698	Cs2g05930	chr2:3266495-3268056	WT	MU	0.489419	0.207816	-1.23576	0.01445	0.0435202	yes
XLOC_004703	Cs2g05980	chr2:3313723-3315264	WT	MU	25.343	7.75437	-1.70851	5e-05	0.000297409	yes
XLOC_004715	Cs2g06200	chr2:3479113-3483035	WT	MU	43.8144	102.179	1.22162	5e-05	0.000297409	yes
XLOC_004718	Cs2g06270	chr2:3509582-3515020	WT	MU	8.43431	3.20545	-1.39574	5e-05	0.000297409	yes
XLOC_004746	Cs2g06980	chr2:4087663-4101502	WT	MU	34.4255	80.5724	1.22681	5e-05	0.000297409	yes
XLOC_004760	Cs2g07280	chr2:4336796-4339357	WT	MU	0.694497	0.296232	-1.22924	0.0008	0.00360875	yes
XLOC_004772	Cs2g07460	chr2:4459080-4466742	WT	MU	17.9176	41.2648	1.20353	5e-05	0.000297409	yes
XLOC_004774	Cs2g07480	chr2:4475868-4479320	WT	MU	0.455393	0.996722	1.13008	5e-05	0.000297409	yes
XLOC_004790	Cs2g07920	chr2:4742867-4753510	WT	MU	36.118	86.9989	1.26828	5e-05	0.000297409	yes
XLOC_004794	Cs2g08000	chr2:4790882-4795668	WT	MU	0.209738	1.91231	3.18865	5e-05	0.000297409	yes
XLOC_004798	Cs2g08110	chr2:4877008-4881198	WT	MU	12.8614	31.2374	1.28022	5e-05	0.000297409	yes
XLOC_004804	Cs2g08270,Cs2g08280	chr2:4980617-4985491	WT	MU	35.3288	10.4907	-1.75173	5e-05	0.000297409	yes
XLOC_004806	Cs2g08310	chr2:4998199-5001442	WT	MU	7.82117	43.7676	2.48441	5e-05	0.000297409	yes
XLOC_004821	Cs2g08630	chr2:5581613-5583731	WT	MU	0.119906	0.634302	2.40327	0.00015	0.000815612	yes
XLOC_004890	Cs2g10220	chr2:7547083-7548858	WT	MU	8.7806	2.89873	-1.5989	5e-05	0.000297409	yes
XLOC_004897	Cs2g10320	chr2:7649435-7653915	WT	MU	0.978476	2.05298	1.06911	5e-05	0.000297409	yes
XLOC_004925	Cs2g10990	chr2:8249409-8251466	WT	MU	6.97343	22.7862	1.70822	5e-05	0.000297409	yes
XLOC_004952	Cs2g11560	chr2:8666847-8670205	WT	MU	0.20122	0.482514	1.2618	0.00225	0.00883897	yes
XLOC_004967	Cs2g11860	chr2:8867987-8870087	WT	MU	0.656072	2.05878	1.64986	5e-05	0.000297409	yes
XLOC_004976	Cs2g12040	chr2:9009232-9013744	WT	MU	0.484521	1.06004	1.12949	5e-05	0.000297409	yes
XLOC_005029	Cs2g12980	chr2:9762303-9764555	WT	MU	1.00516	0.236488	-2.08759	5e-05	0.000297409	yes
XLOC_005040	Cs2g13270	chr2:9983031-9984313	WT	MU	1.0074	2.50085	1.31178	5e-05	0.000297409	yes
XLOC_005050	Cs2g13430	chr2:10106007-10119044	WT	MU	12.7507	5.43332	-1.23067	5e-05	0.000297409	yes
XLOC_005067	Cs2g13720	chr2:10336502-10337078	WT	MU	9.28783	2.0768	-2.16098	5e-05	0.000297409	yes
XLOC_005107	Cs2g14490	chr2:11288687-11292465	WT	MU	87.2627	175.361	1.00689	5e-05	0.000297409	yes
XLOC_005131	Cs2g14880	chr2:11789553-11790716	WT	MU	2.0997	0.986817	-1.08933	5e-05	0.000297409	yes
XLOC_005133	Cs2g14940	chr2:11828879-11831301	WT	MU	10.3304	23.0919	1.1605	5e-05	0.000297409	yes
XLOC_005146	Cs2g15260	chr2:12045034-12045882	WT	MU	15.8732	34.9296	1.13786	5e-05	0.000297409	yes
XLOC_005147	Cs2g15270	chr2:12047616-12048707	WT	MU	0.867303	8.82839	3.34754	5e-05	0.000297409	yes
XLOC_005212	Cs2g16510	chr2:13369629-13370801	WT	MU	1.18244	5.76389	2.28528	5e-05	0.000297409	yes
XLOC_005229	Cs2g16800	chr2:13621292-13625666	WT	MU	92.6074	23.9998	-1.94811	5e-05	0.000297409	yes
XLOC_005231	Cs2g16880	chr2:13690786-13694272	WT	MU	5.84864	12.5906	1.10618	5e-05	0.000297409	yes
XLOC_005240	Cs2g17070	chr2:13826468-13828876	WT	MU	0.383932	1.61691	2.07432	5e-05	0.000297409	yes
XLOC_005279	Cs2g17800,Cs2g17810	chr2:14526084-14553814	WT	MU	26.6949	79.2958	1.57068	5e-05	0.000297409	yes
XLOC_005280	Cs2g17820	chr2:14557591-14559191	WT	MU	23.2371	51.0873	1.13654	5e-05	0.000297409	yes
XLOC_005287	Cs2g17940	chr2:14695734-14697712	WT	MU	2.11256	0.400622	-2.39868	5e-05	0.000297409	yes
XLOC_005288	Cs2g17970	chr2:14713960-14717054	WT	MU	3.67679	0.189601	-4.27741	5e-05	0.000297409	yes
XLOC_005289	Cs2g17980	chr2:14718462-14721529	WT	MU	49.7027	21.3169	-1.22132	5e-05	0.000297409	yes
XLOC_005309	Cs2g18290	chr2:14923931-14975300	WT	MU	1.6803	0.144547	-3.53911	0.00785	0.0260121	yes
XLOC_005343	Cs2g18830	chr2:15585443-15590095	WT	MU	47.5769	103.659	1.12352	5e-05	0.000297409	yes
XLOC_005358	Cs2g19090	chr2:15940075-15940237	WT	MU	28.9176	10.8816	-1.41006	0.00515	0.0181205	yes
XLOC_005373	Cs2g19490	chr2:16360317-16401068	WT	MU	3.27088	7.35403	1.16885	5e-05	0.000297409	yes
XLOC_005390	Cs2g19960	chr2:16704655-16705513	WT	MU	0.308286	1.08972	1.82161	0.0007	0.00320272	yes
XLOC_005467	Cs2g21470	chr2:18496343-18510869	WT	MU	3.5974	1.63739	-1.13556	0.00115	0.00495732	yes
XLOC_005509	Cs2g22390	chr2:19982180-20032730	WT	MU	0.424879	1.50255	1.82229	5e-05	0.000297409	yes
XLOC_005511	Cs2g22380	chr2:19982180-20032730	WT	MU	0.813271	1.93654	1.25168	5e-05	0.000297409	yes
XLOC_005524	Cs2g22660	chr2:20317586-20319304	WT	MU	0.703882	0.299845	-1.23111	0.0001	0.000565826	yes
XLOC_005532	Cs2g22890	chr2:20635198-20638155	WT	MU	18.5893	6.92783	-1.424	5e-05	0.000297409	yes
XLOC_005542	-	chr2:20995653-21000978	WT	MU	4.48081	1.66856	-1.42516	0.01625	0.0479757	yes
XLOC_005557	Cs2g23360	chr2:21684824-21687573	WT	MU	1.80577	3.92727	1.12091	5e-05	0.000297409	yes
XLOC_005573	Cs2g23660	chr2:22262014-22265393	WT	MU	29.4827	73.2244	1.31246	5e-05	0.000297409	yes
XLOC_005577	Cs2g23750	chr2:22344960-22346728	WT	MU	28.7619	5.26546	-2.44953	5e-05	0.000297409	yes
XLOC_005581	Cs2g23820	chr2:22433731-22438164	WT	MU	0.65834	1.33615	1.02118	5e-05	0.000297409	yes
XLOC_005583	Cs2g23850	chr2:22470887-22473812	WT	MU	0.30015	0.630854	1.07162	0.0016	0.00660806	yes
XLOC_005584	Cs2g23860	chr2:22474264-22476509	WT	MU	0.176902	1.17662	2.73363	5e-05	0.000297409	yes
XLOC_005585	Cs2g23870	chr2:22476994-22480858	WT	MU	0.171274	0.525703	1.61794	0.0024	0.00937536	yes
XLOC_005658	Cs2g25530	chr2:24723511-24724147	WT	MU	2.18665	0.656731	-1.73535	0.00025	0.00128433	yes
XLOC_005725	Cs2g26950	chr2:26788952-26790250	WT	MU	0.465137	1.53396	1.72153	0.0001	0.000565826	yes
XLOC_005731	Cs2g27050	chr2:26836418-26842384	WT	MU	66.9687	30.2356	-1.14724	5e-05	0.000297409	yes
XLOC_005736	Cs2g27160	chr2:26920168-26923504	WT	MU	0.169211	0.375414	1.14966	0.00085	0.00380625	yes
XLOC_005737	Cs2g27180	chr2:26927142-26930012	WT	MU	120.285	47.5704	-1.33832	5e-05	0.000297409	yes
XLOC_005762	Cs2g27610	chr2:27346262-27349884	WT	MU	60.6404	26.8428	-1.17574	5e-05	0.000297409	yes
XLOC_005766	Cs2g27680	chr2:27426066-27429395	WT	MU	0.929647	0.455424	-1.02947	0.00015	0.000815612	yes
XLOC_005775	Cs2g27810	chr2:27537641-27538713	WT	MU	19.8086	39.7489	1.00479	5e-05	0.000297409	yes
XLOC_005780	Cs2g27860	chr2:27574557-27575798	WT	MU	0.0564546	0.729391	3.69153	0.00405	0.0147405	yes
XLOC_005791	Cs2g28080,Cs2g28090	chr2:27780884-27791099	WT	MU	3.63225	7.87964	1.11726	5e-05	0.000297409	yes
XLOC_005805	Cs2g28310	chr2:27969031-27971615	WT	MU	1.10372	2.27587	1.04405	0.0001	0.000565826	yes
XLOC_005811	Cs2g28510	chr2:28150774-28154350	WT	MU	1.04433	2.5132	1.26694	5e-05	0.000297409	yes
XLOC_005818	Cs2g28630	chr2:28228777-28233802	WT	MU	0.173942	1.28528	2.88541	5e-05	0.000297409	yes
XLOC_005819	Cs2g28640,Cs2g28650	chr2:28238696-28247442	WT	MU	0.357861	0.978279	1.45085	0.00025	0.00128433	yes
XLOC_005827	Cs2g28800	chr2:28370952-28374260	WT	MU	0.937124	2.75112	1.55371	5e-05	0.000297409	yes
XLOC_005882	Cs2g29780	chr2:29233980-29236060	WT	MU	0.111707	0.467855	2.06634	0.0015	0.00625387	yes
XLOC_005883	-	chr2:29246170-29249744	WT	MU	0.230058	2.56332	3.47794	5e-05	0.000297409	yes
XLOC_005926	Cs2g30850	chr2:30118409-30215101	WT	MU	5.59442	18.6025	1.73343	5e-05	0.000297409	yes
XLOC_005927	Cs2g30850	chr2:30118409-30215101	WT	MU	3.26666	8.70977	1.41482	0.00055	0.00259398	yes
XLOC_005928	Cs2g30850	chr2:30118409-30215101	WT	MU	11.0291	34.1859	1.63209	5e-05	0.000297409	yes
XLOC_005941	Cs2g31120,Cs2g31130,Cs2g31150	chr2:30452632-30488567	WT	MU	67.1096	157.192	1.22794	5e-05	0.000297409	yes
XLOC_005954	Cs2g31420	chr2:30704574-30706803	WT	MU	0.0823937	0.467021	2.50288	0.0008	0.00360875	yes
XLOC_005957	-	chr2:66362-68080	WT	MU	0.313471	4.09183	3.70634	5e-05	0.000297409	yes
XLOC_005962	-	chr2:1174442-1175145	WT	MU	0.210873	0.76926	1.8671	0.01015	0.0322679	yes
XLOC_005964	-	chr2:1298764-1299971	WT	MU	6.15057	58.3739	3.24653	5e-05	0.000297409	yes
XLOC_005980	-	chr2:4058050-4059276	WT	MU	59.3772	17.8324	-1.73541	5e-05	0.000297409	yes
XLOC_005987	-	chr2:5419847-5420072	WT	MU	4.53388	12.45	1.45733	0.0014	0.00586844	yes
XLOC_005989	-	chr2:5908778-5909500	WT	MU	0.112333	3.11344	4.79265	0.00555	0.019346	yes
XLOC_005991	-	chr2:5909867-5910434	WT	MU	2.42449	9.61285	1.98728	5e-05	0.000297409	yes
XLOC_005992	-	chr2:5912333-5912655	WT	MU	0.218561	4.59419	4.3937	0.0026	0.0100363	yes
XLOC_005995	-	chr2:6819107-6819858	WT	MU	0.126893	0.636887	2.32742	0.0126	0.0388047	yes
XLOC_006018	-	chr2:9928623-9929183	WT	MU	0.276418	1.51881	2.45802	0.0032	0.0120037	yes
XLOC_006019	-	chr2:9929560-9930218	WT	MU	0.348866	1.00619	1.52816	0.0079	0.0261521	yes
XLOC_006042	-	chr2:13854635-13855642	WT	MU	0.297932	0.898182	1.59202	0.0012	0.00514213	yes
XLOC_006044	-	chr2:14274928-14275974	WT	MU	0.249241	0.686817	1.46238	0.00565	0.0196235	yes
XLOC_006049	-	chr2:15059628-15060342	WT	MU	24.0117	58.8177	1.29251	5e-05	0.000297409	yes
XLOC_006063	-	chr2:17830371-17875425	WT	MU	3.71454	0.572455	-2.69795	0.0071	0.0238675	yes
XLOC_006073	-	chr2:20365646-20366329	WT	MU	0.128407	0.807987	2.65361	0.01205	0.0373902	yes
XLOC_006076	-	chr2:21064746-21065116	WT	MU	3.32957	1.35598	-1.296	0.00355	0.0131796	yes
XLOC_006080	-	chr2:22347784-22348456	WT	MU	0.276507	0.798127	1.5293	0.0141	0.042625	yes
XLOC_006099	-	chr2:26061662-26062305	WT	MU	3.36075	1.0635	-1.65997	5e-05	0.000297409	yes
XLOC_006100	-	chr2:26104211-26106393	WT	MU	0.326681	1.62341	2.31307	5e-05	0.000297409	yes
XLOC_006117	-	chr2:28819292-28820376	WT	MU	1.41526	3.05352	1.10941	5e-05	0.000297409	yes
XLOC_006126	-	chr2:29805588-29806845	WT	MU	0.272727	1.00418	1.88049	0.0001	0.000565826	yes
XLOC_006131	-	chr2:30118409-30215101	WT	MU	4.72788	13.6057	1.52495	0.00245	0.00953565	yes
XLOC_006136	-	chr2:30770696-30772447	WT	MU	0.192831	0.454468	1.23684	0.0038	0.0139741	yes
XLOC_006141	Cs3g01140	chr3:183216-186634	WT	MU	0.563068	2.04934	1.86378	5e-05	0.000297409	yes
XLOC_006167	-	chr3:772670-774803	WT	MU	1.86431	0.792218	-1.23467	5e-05	0.000297409	yes
XLOC_006222	Cs3g02580	chr3:2367078-2370119	WT	MU	21.1384	5.31628	-1.99138	5e-05	0.000297409	yes
XLOC_006296	-	chr3:4496622-4497340	WT	MU	0.155263	0.979295	2.65703	0.01255	0.0386802	yes
XLOC_006348	Cs3g04880	chr3:6142552-6143400	WT	MU	4.69063	0.896352	-2.38765	5e-05	0.000297409	yes
XLOC_006350	Cs3g04900	chr3:6151237-6153252	WT	MU	0.287122	0.691932	1.26896	0.00115	0.00495732	yes
XLOC_006367	Cs3g05190	chr3:6797529-6800522	WT	MU	3.09149	8.59835	1.47576	5e-05	0.000297409	yes
XLOC_006396	Cs3g05690	chr3:7457851-7458232	WT	MU	4.36922	1.0968	-1.99407	0.0001	0.000565826	yes
XLOC_006400	Cs3g05760	chr3:7515851-7521904	WT	MU	7.21595	3.36842	-1.09912	5e-05	0.000297409	yes
XLOC_006408	Cs3g05870	chr3:7755546-8131129	WT	MU	2.00189	4.41158	1.13993	0.00985	0.0315075	yes
XLOC_006431	Cs3g06220,Cs3g06230,Cs3g06250,Cs3g06260,Cs3g06270,Cs3g06280,Cs3g06300	chr3:8283366-8563070	WT	MU	105.154	242.69	1.2066	5e-05	0.000297409	yes
XLOC_006480	Cs3g07150	chr3:10108175-10110513	WT	MU	0.353668	3.24645	3.19839	5e-05	0.000297409	yes
XLOC_006484	Cs3g07240	chr3:10367526-10368746	WT	MU	0.773715	2.75956	1.83457	5e-05	0.000297409	yes
XLOC_006493	Cs3g07395	chr3:10588739-10591094	WT	MU	2.30775	1.02916	-1.16502	5e-05	0.000297409	yes
XLOC_006496	Cs3g07440	chr3:10696655-10715602	WT	MU	88.6591	197.091	1.15252	5e-05	0.000297409	yes
XLOC_006512	Cs3g07730	chr3:11008607-11009161	WT	MU	0.647846	1.70682	1.39759	0.0093	0.0300432	yes
XLOC_006541	Cs3g08480	chr3:11897023-11901025	WT	MU	1.12503	8.76181	2.96126	5e-05	0.000297409	yes
XLOC_006573	Cs3g09120	chr3:12927841-12930335	WT	MU	15.8897	47.909	1.5922	5e-05	0.000297409	yes
XLOC_006600	Cs3g09720	chr3:13821032-13893942	WT	MU	67.4855	19.8797	-1.76328	5e-05	0.000297409	yes
XLOC_006604	Cs3g09820	chr3:13952770-13961185	WT	MU	0.541143	1.3174	1.28361	5e-05	0.000297409	yes
XLOC_006607	Cs3g09875	chr3:13996174-13996618	WT	MU	2.84057	25.3038	3.1551	5e-05	0.000297409	yes
XLOC_006615	Cs3g10010	chr3:14185859-14190773	WT	MU	2.79303	11.8301	2.08256	5e-05	0.000297409	yes
XLOC_006617	Cs3g10050,Cs3g10090,Cs3g10110,Cs3g10140	chr3:14191056-14393930	WT	MU	11.0623	54.4401	2.29901	5e-05	0.000297409	yes
XLOC_006623	Cs3g10240	chr3:14482886-14484640	WT	MU	0.745608	0.302832	-1.2999	0.00025	0.00128433	yes
XLOC_006636	Cs3g10420	chr3:14733518-14736314	WT	MU	8.54704	3.2538	-1.3933	5e-05	0.000297409	yes
XLOC_006637	Cs3g10430	chr3:14746167-14753031	WT	MU	29.6077	11.1878	-1.40405	5e-05	0.000297409	yes
XLOC_006643	Cs3g10470	chr3:14832356-14836297	WT	MU	40.1383	17.7781	-1.17488	5e-05	0.000297409	yes
XLOC_006661	Cs3g10860	chr3:15091514-15097721	WT	MU	59.5493	28.2717	-1.07473	5e-05	0.000297409	yes
XLOC_006684	Cs3g11490	chr3:15841594-15843234	WT	MU	0.365526	0.932546	1.3512	0.00115	0.00495732	yes
XLOC_006687	Cs3g11520	chr3:15863780-15871522	WT	MU	0.759285	1.67947	1.14529	5e-05	0.000297409	yes
XLOC_006695	Cs3g11700	chr3:16008763-16010264	WT	MU	5.55203	15.1681	1.44995	5e-05	0.000297409	yes
XLOC_006700	Cs3g11840	chr3:16026930-16138347	WT	MU	1358.73	512.159	-1.4076	5e-05	0.000297409	yes
XLOC_006727	Cs3g12230	chr3:16611568-16616587	WT	MU	218.906	79.7913	-1.45601	5e-05	0.000297409	yes
XLOC_006742	Cs3g12560	chr3:17021685-17023143	WT	MU	1.90008	0.235502	-3.01225	5e-05	0.000297409	yes
XLOC_006743	Cs3g12570	chr3:17029478-17032565	WT	MU	54.921	16.7837	-1.71029	5e-05	0.000297409	yes
XLOC_006745	Cs3g12640	chr3:17061133-17063200	WT	MU	1.67746	4.27386	1.34926	5e-05	0.000297409	yes
XLOC_006760	Cs3g12930	chr3:17377486-17380142	WT	MU	0.258041	0.884608	1.77744	5e-05	0.000297409	yes
XLOC_006775	-	chr3:17638795-17639993	WT	MU	1.18627	0.157996	-2.90847	0.0009	0.00400529	yes
XLOC_006855	Cs3g14760	chr3:19053099-19064277	WT	MU	27.2586	1.70493	-3.99892	5e-05	0.000297409	yes
XLOC_006876	Cs3g15140	chr3:19345255-19346532	WT	MU	3.46527	12.7375	1.87804	5e-05	0.000297409	yes
XLOC_006892	Cs3g15450	chr3:19572886-19577120	WT	MU	5.01362	10.5812	1.07758	5e-05	0.000297409	yes
XLOC_006893	Cs3g15460	chr3:19579953-19581767	WT	MU	94.3616	35.3897	-1.41487	5e-05	0.000297409	yes
XLOC_006931	Cs3g16165	chr3:20055766-20057370	WT	MU	0.730058	0.199506	-1.87158	0.00215	0.0084957	yes
XLOC_006938	Cs3g16310	chr3:20172056-20173327	WT	MU	0.692423	0.284073	-1.28539	0.00485	0.0172331	yes
XLOC_006947	Cs3g16480,Cs3g16490	chr3:20312693-20318677	WT	MU	28.1626	10.7882	-1.38432	5e-05	0.000297409	yes
XLOC_006964	Cs3g16810	chr3:20584964-20598964	WT	MU	19.6251	9.26479	-1.08287	5e-05	0.000297409	yes
XLOC_006985	Cs3g17150	chr3:20929619-20933747	WT	MU	0.961707	2.79093	1.53708	5e-05	0.000297409	yes
XLOC_006997	Cs3g17390	chr3:21124860-21126839	WT	MU	45.9624	124.759	1.44062	5e-05	0.000297409	yes
XLOC_007011	Cs3g17660	chr3:21338041-21341573	WT	MU	0.645087	1.39418	1.11185	0.00015	0.000815612	yes
XLOC_007026	Cs3g17890	chr3:21488222-21489405	WT	MU	55.1044	110.489	1.00367	5e-05	0.000297409	yes
XLOC_007041	Cs3g18260	chr3:21804590-21806115	WT	MU	0.395602	0.930752	1.23435	0.00845	0.0277094	yes
XLOC_007056	Cs3g18600	chr3:22084512-22087608	WT	MU	2.10783	0.750694	-1.48946	5e-05	0.000297409	yes
XLOC_007057	Cs3g18610	chr3:22091849-22092997	WT	MU	0.110242	0.385949	1.80773	0.01425	0.0430205	yes
XLOC_007075	Cs3g18980	chr3:22348997-22351119	WT	MU	1.54778	3.2845	1.08547	5e-05	0.000297409	yes
XLOC_007079	Cs3g19070	chr3:22430385-22431381	WT	MU	5.49386	12.9572	1.23786	5e-05	0.000297409	yes
XLOC_007085	Cs3g19250	chr3:22557747-22560335	WT	MU	0.544044	1.42886	1.39307	5e-05	0.000297409	yes
XLOC_007097	Cs3g19460	chr3:22715998-22718538	WT	MU	0.367358	2.97807	3.01912	5e-05	0.000297409	yes
XLOC_007100	Cs3g19510	chr3:22739770-22740022	WT	MU	1.90905	5.75082	1.59092	0.00515	0.0181205	yes
XLOC_007126	Cs3g20070	chr3:23152449-23154077	WT	MU	9.21547	21.1662	1.19963	5e-05	0.000297409	yes
XLOC_007148	Cs3g20410	chr3:23475005-23475783	WT	MU	18.2198	7.91183	-1.20342	5e-05	0.000297409	yes
XLOC_007180	Cs3g21070	chr3:23927569-23928720	WT	MU	13.5593	3.6638	-1.88787	5e-05	0.000297409	yes
XLOC_007182	-	chr3:23956313-23958212	WT	MU	1.23065	3.00084	1.28594	5e-05	0.000297409	yes
XLOC_007202	Cs3g21500	chr3:24361394-24363195	WT	MU	2.10145	5.58816	1.41099	5e-05	0.000297409	yes
XLOC_007213	Cs3g21660	chr3:24496836-24502808	WT	MU	116.611	42.7186	-1.44877	5e-05	0.000297409	yes
XLOC_007224	Cs3g21900	chr3:24685517-24706237	WT	MU	662.091	316.23	-1.06606	5e-05	0.000297409	yes
XLOC_007238	Cs3g22220	chr3:24875868-24878039	WT	MU	20.5547	4.22201	-2.28346	5e-05	0.000297409	yes
XLOC_007270	Cs3g23010	chr3:25407128-25409339	WT	MU	0.668091	1.36367	1.02938	5e-05	0.000297409	yes
XLOC_007284	Cs3g23270	chr3:25588372-25589972	WT	MU	14.9836	4.31485	-1.796	5e-05	0.000297409	yes
XLOC_007304	Cs3g23530	chr3:25797237-25800519	WT	MU	1.19393	4.3653	1.87036	5e-05	0.000297409	yes
XLOC_007311	Cs3g23640	chr3:25869187-25869695	WT	MU	2.3281	5.31961	1.19217	5e-05	0.000297409	yes
XLOC_007320	Cs3g23860	chr3:26018236-26018921	WT	MU	13.6898	6.13395	-1.15822	5e-05	0.000297409	yes
XLOC_007337	Cs3g24180	chr3:26231945-26234246	WT	MU	0.294179	0.698489	1.24754	0.0004	0.00196069	yes
XLOC_007342	Cs3g24260	chr3:26288534-26291052	WT	MU	25.8631	11.0938	-1.22114	5e-05	0.000297409	yes
XLOC_007344	Cs3g24350	chr3:26360769-26363407	WT	MU	0.631458	0.134587	-2.23015	0.0015	0.00625387	yes
XLOC_007356	Cs3g24730	chr3:26618587-26624772	WT	MU	52.2786	25.5631	-1.03216	5e-05	0.000297409	yes
XLOC_007368	Cs3g24940	chr3:26757713-26764303	WT	MU	5.33461	14.8494	1.47695	5e-05	0.000297409	yes
XLOC_007394	Cs3g25470	chr3:27076264-27088901	WT	MU	4.20959	1.52386	-1.46595	5e-05	0.000297409	yes
XLOC_007400	Cs3g25600	chr3:27150819-27152982	WT	MU	2.4462	1.21743	-1.0067	5e-05	0.000297409	yes
XLOC_007423	Cs3g25930	chr3:27439407-27441581	WT	MU	5.30381	2.50586	-1.08172	5e-05	0.000297409	yes
XLOC_007436	Cs3g26220	chr3:27585420-27586470	WT	MU	426.408	70.4992	-2.59656	5e-05	0.000297409	yes
XLOC_007438	Cs3g26240	chr3:27595719-27598265	WT	MU	12.7977	25.857	1.01467	5e-05	0.000297409	yes
XLOC_007473	Cs3g27020	chr3:28126045-28127783	WT	MU	3.39485	1.03773	-1.70992	5e-05	0.000297409	yes
XLOC_007484	Cs3g27270	chr3:28283603-28287680	WT	MU	0.172559	0.749871	2.11955	5e-05	0.000297409	yes
XLOC_007488	Cs3g27360	chr3:28392881-28396751	WT	MU	114.995	41.8208	-1.45928	5e-05	0.000297409	yes
XLOC_007511	Cs3g27800	chr3:28659411-28662263	WT	MU	0.157087	0.379092	1.27099	0.00785	0.0260121	yes
XLOC_007547	-	chr3:469970-480389	WT	MU	17.55	85.2152	2.27964	5e-05	0.000297409	yes
XLOC_007551	-	chr3:532996-566097	WT	MU	27.9479	219.407	2.9728	0.0026	0.0100363	yes
XLOC_007556	Cs3g01590	chr3:794324-797603	WT	MU	8.65545	28.7414	1.73145	5e-05	0.000297409	yes
XLOC_007559	Cs3g01640	chr3:853706-855707	WT	MU	0.0362053	0.359243	3.31069	0.01005	0.0320155	yes
XLOC_007583	Cs3g02080	chr3:1520559-1526612	WT	MU	4.68047	9.5095	1.02272	5e-05	0.000297409	yes
XLOC_007650	-	chr3:3478344-3478808	WT	MU	3.12959	15.5277	2.3108	5e-05	0.000297409	yes
XLOC_007673	Cs3g03790	chr3:4168461-4182436	WT	MU	0.23553	0.63275	1.42572	5e-05	0.000297409	yes
XLOC_007698	Cs3g04140	chr3:4885023-4911258	WT	MU	5.35842	19.9462	1.89623	5e-05	0.000297409	yes
XLOC_007717	-	chr3:5435366-5436565	WT	MU	0.111937	0.820065	2.87306	0.00805	0.0265833	yes
XLOC_007737	Cs3g04670	chr3:5852636-5855851	WT	MU	72.4263	162.002	1.16143	5e-05	0.000297409	yes
XLOC_007763	Cs3g05240	chr3:6856973-6860255	WT	MU	11.1918	2.36304	-2.24373	5e-05	0.000297409	yes
XLOC_007780	Cs3g05620	chr3:7371967-7373345	WT	MU	0.741528	0.177461	-2.063	0.00435	0.0156492	yes
XLOC_007802	Cs3g06050	chr3:7755546-8131129	WT	MU	4.19093	16.6829	1.99303	5e-05	0.000297409	yes
XLOC_007821	Cs3g06580	chr3:8794892-9223839	WT	MU	1.78929	4.18576	1.2261	0.0012	0.00514213	yes
XLOC_007833	Cs3g06830	chr3:9558166-9559733	WT	MU	3.54202	1.21575	-1.54273	5e-05	0.000297409	yes
XLOC_007834	Cs3g06840	chr3:9573056-9574733	WT	MU	0.935417	0.3501	-1.41784	5e-05	0.000297409	yes
XLOC_007847	Cs3g07155	chr3:10164248-10164803	WT	MU	1.70243	6.95534	2.03053	5e-05	0.000297409	yes
XLOC_007866	Cs3g07450	chr3:10696655-10715602	WT	MU	43.2571	110.347	1.35104	5e-05	0.000297409	yes
XLOC_007923	Cs3g08430	chr3:11870726-11872931	WT	MU	0.514398	1.29487	1.33185	5e-05	0.000297409	yes
XLOC_007928	Cs3g08500	chr3:11950094-11960980	WT	MU	1.86255	5.211	1.48428	5e-05	0.000297409	yes
XLOC_007940	Cs3g08680	chr3:12269311-12271916	WT	MU	0.185593	0.863713	2.21841	5e-05	0.000297409	yes
XLOC_007996	Cs3g09690	chr3:13802459-13806608	WT	MU	3.48664	8.19496	1.2329	5e-05	0.000297409	yes
XLOC_008021	Cs3g10190	chr3:14450511-14459468	WT	MU	0.207434	0.512298	1.30433	0.0006	0.00279908	yes
XLOC_008038	Cs3g10615	chr3:14899764-14900526	WT	MU	1.86839	4.0101	1.10184	0.0002	0.00105566	yes
XLOC_008042	Cs3g10670	chr3:14924357-14926831	WT	MU	3.03424	7.37211	1.28074	5e-05	0.000297409	yes
XLOC_008048	Cs3g10770	chr3:15000366-15002826	WT	MU	2.02216	0.89409	-1.1774	0.016	0.0473345	yes
XLOC_008124	Cs3g12380,Cs3g12440,Cs3g12460	chr3:16756610-16930353	WT	MU	1.42328	5.44654	1.93613	5e-05	0.000297409	yes
XLOC_008154	Cs3g12960	chr3:17394134-17396451	WT	MU	4.24868	12.8151	1.59276	5e-05	0.000297409	yes
XLOC_008231	Cs3g14550	chr3:18877251-18880622	WT	MU	0.392345	1.03491	1.39931	0.00025	0.00128433	yes
XLOC_008241	Cs3g14680	chr3:18987878-18989492	WT	MU	27.3037	104.362	1.93443	5e-05	0.000297409	yes
XLOC_008242	Cs3g14690	chr3:18989848-18991045	WT	MU	1.61546	4.83571	1.58178	5e-05	0.000297409	yes
XLOC_008244	Cs3g14720	chr3:19018337-19019474	WT	MU	0.0843616	1.29775	3.94328	0.01035	0.032821	yes
XLOC_008253	Cs3g14910	chr3:19153410-19154815	WT	MU	0.278235	0.74927	1.42918	0.0038	0.0139741	yes
XLOC_008263	Cs3g15110	chr3:19311795-19314304	WT	MU	0.150718	0.5602	1.89409	5e-05	0.000297409	yes
XLOC_008281	Cs3g15470,Cs3g15500	chr3:19582618-19592203	WT	MU	0.833383	0.382903	-1.122	0.00985	0.0315075	yes
XLOC_008287	Cs3g15590	chr3:19634910-19637409	WT	MU	11.5857	26.8957	1.21502	5e-05	0.000297409	yes
XLOC_008294	Cs3g15800	chr3:19767040-19770064	WT	MU	1.26916	3.63472	1.51797	5e-05	0.000297409	yes
XLOC_008307	-	chr3:19981278-19983428	WT	MU	0.147849	0.704299	2.25206	5e-05	0.000297409	yes
XLOC_008310	Cs3g16110	chr3:20015958-20020116	WT	MU	6.23852	2.61367	-1.25513	0.0011	0.00476824	yes
XLOC_008319	Cs3g16240	chr3:20135292-20136457	WT	MU	30.9675	6.82934	-2.18094	5e-05	0.000297409	yes
XLOC_008339	Cs3g16620	chr3:20412678-20413575	WT	MU	5.63635	2.23642	-1.33357	5e-05	0.000297409	yes
XLOC_008341	Cs3g16680	chr3:20474038-20477820	WT	MU	1.84953	4.70345	1.34656	5e-05	0.000297409	yes
XLOC_008356	Cs3g17010	chr3:20775095-20777788	WT	MU	157.238	62.6447	-1.32768	5e-05	0.000297409	yes
XLOC_008364	Cs3g17140	chr3:20919404-20923651	WT	MU	0.199757	0.506738	1.34299	0.00015	0.000815612	yes
XLOC_008406	Cs3g18050	chr3:21617935-21619277	WT	MU	54.813	23.2263	-1.23876	5e-05	0.000297409	yes
XLOC_008411	Cs3g18130	chr3:21701651-21705619	WT	MU	3.81749	1.14632	-1.73561	5e-05	0.000297409	yes
XLOC_008428	Cs3g18450	chr3:21932497-21935166	WT	MU	113.582	36.5999	-1.63383	5e-05	0.000297409	yes
XLOC_008433	Cs3g18540	chr3:22040087-22043905	WT	MU	49.967	24.5534	-1.02505	5e-05	0.000297409	yes
XLOC_008439	Cs3g18690	chr3:22167788-22168702	WT	MU	0.955913	3.15891	1.72448	5e-05	0.000297409	yes
XLOC_008442	Cs3g18750	chr3:22216641-22217259	WT	MU	10.5368	2.89282	-1.86488	5e-05	0.000297409	yes
XLOC_008444	Cs3g18770	chr3:22220045-22220778	WT	MU	9.34627	3.63871	-1.36096	5e-05	0.000297409	yes
XLOC_008487	Cs3g19630	chr3:22838388-22841510	WT	MU	15.9695	4.72354	-1.75738	5e-05	0.000297409	yes
XLOC_008489	Cs3g19650	chr3:22848060-22850927	WT	MU	5.39119	23.1826	2.10437	5e-05	0.000297409	yes
XLOC_008526	Cs3g20470	chr3:23538582-23540480	WT	MU	28.9565	9.6782	-1.58108	5e-05	0.000297409	yes
XLOC_008544	Cs3g20800	chr3:23776982-23779487	WT	MU	17.2836	5.30603	-1.7037	5e-05	0.000297409	yes
XLOC_008545	Cs3g20810	chr3:23783577-23785890	WT	MU	27.1266	8.39375	-1.69232	5e-05	0.000297409	yes
XLOC_008557	Cs3g21030	chr3:23903307-23907108	WT	MU	0.0626173	0.531665	3.08589	5e-05	0.000297409	yes
XLOC_008566	Cs3g21130	chr3:23977631-23979630	WT	MU	21.8757	51.6755	1.24015	5e-05	0.000297409	yes
XLOC_008642	Cs3g22560	chr3:25147390-25150606	WT	MU	53.6122	110.216	1.0397	5e-05	0.000297409	yes
XLOC_008694	Cs3g23670	chr3:25894506-25896727	WT	MU	1.21776	3.47411	1.51241	5e-05	0.000297409	yes
XLOC_008700	Cs3g23800	chr3:25955067-25980305	WT	MU	38.869	101.442	1.38396	5e-05	0.000297409	yes
XLOC_008704	Cs3g23890	chr3:26039542-26045006	WT	MU	17.4503	34.9069	1.00026	5e-05	0.000297409	yes
XLOC_008713	Cs3g24050	chr3:26159405-26160243	WT	MU	0.725803	0.281112	-1.36843	0.0102	0.0324064	yes
XLOC_008728	Cs3g24380	chr3:26378831-26380468	WT	MU	116.63	57.8261	-1.01215	5e-05	0.000297409	yes
XLOC_008731	Cs3g24430	chr3:26422406-26425080	WT	MU	1.12696	8.81146	2.96695	5e-05	0.000297409	yes
XLOC_008736	Cs3g24530	chr3:26492751-26498641	WT	MU	1.74709	3.97437	1.18577	5e-05	0.000297409	yes
XLOC_008757	Cs3g24900	chr3:26711691-26723442	WT	MU	3.85201	9.52088	1.30548	5e-05	0.000297409	yes
XLOC_008758	-	chr3:26748544-26750003	WT	MU	0.330483	3.76619	3.51046	5e-05	0.000297409	yes
XLOC_008782	Cs3g25380	chr3:27030977-27034099	WT	MU	3.08285	6.80652	1.14265	5e-05	0.000297409	yes
XLOC_008785	Cs3g25420	chr3:27048102-27055229	WT	MU	138.196	48.27	-1.51752	5e-05	0.000297409	yes
XLOC_008787	Cs3g25470	chr3:27076264-27088901	WT	MU	9.8644	3.41677	-1.5296	5e-05	0.000297409	yes
XLOC_008797	Cs3g25700	chr3:27222287-27231285	WT	MU	66.8998	27.4034	-1.28765	5e-05	0.000297409	yes
XLOC_008802	Cs3g25780	chr3:27302931-27304833	WT	MU	0.299482	1.64261	2.45545	5e-05	0.000297409	yes
XLOC_008810	Cs3g25980	chr3:27460741-27462841	WT	MU	0.849507	1.79414	1.07859	0.00415	0.015026	yes
XLOC_008816	Cs3g26090	chr3:27525197-27526300	WT	MU	0.570341	0.100474	-2.505	0.0143	0.0431521	yes
XLOC_008817	Cs3g26100	chr3:27532831-27533812	WT	MU	3.25441	7.02284	1.10966	5e-05	0.000297409	yes
XLOC_008828	Cs3g26340	chr3:27675800-27679570	WT	MU	0.106482	0.867198	3.02576	5e-05	0.000297409	yes
XLOC_008831	Cs3g26380	chr3:27705799-27711293	WT	MU	0.390221	1.02762	1.39695	5e-05	0.000297409	yes
XLOC_008834	Cs3g26520	chr3:27796732-27800886	WT	MU	0.352824	0.91947	1.38185	5e-05	0.000297409	yes
XLOC_008842	Cs3g26660	chr3:27885365-27886380	WT	MU	0.549069	0.16017	-1.77738	0.0012	0.00514213	yes
XLOC_008844	Cs3g26690	chr3:27892507-27896546	WT	MU	8.53624	19.9835	1.22714	5e-05	0.000297409	yes
XLOC_008847	Cs3g26730	chr3:27918380-27923971	WT	MU	26.1463	60.8317	1.21822	5e-05	0.000297409	yes
XLOC_008849	Cs3g26780	chr3:27949909-27953312	WT	MU	0.290402	0.653608	1.17037	0.0003	0.00151122	yes
XLOC_008866	Cs3g26990	chr3:28090880-28093878	WT	MU	3.13911	0.964131	-1.70305	5e-05	0.000297409	yes
XLOC_008870	Cs3g27050	chr3:28150370-28154983	WT	MU	0.222154	0.742628	1.74108	5e-05	0.000297409	yes
XLOC_008876	Cs3g27170	chr3:28234096-28235514	WT	MU	31.2453	14.4997	-1.10762	5e-05	0.000297409	yes
XLOC_008883	Cs3g27270	chr3:28283603-28287680	WT	MU	0.732439	1.96651	1.42485	0.00055	0.00259398	yes
XLOC_008888	Cs3g27360	chr3:28392881-28396751	WT	MU	14.1265	6.36705	-1.1497	0.01035	0.032821	yes
XLOC_008901	-	chr3:28537980-28541993	WT	MU	3.67476	1.58819	-1.21026	5e-05	0.000297409	yes
XLOC_008903	Cs3g27630	chr3:28553915-28557898	WT	MU	1.02693	2.72714	1.40905	0.0002	0.00105566	yes
XLOC_008929	-	chr3:1133937-1134147	WT	MU	2.43876	8.8612	1.86135	0.0063	0.0215805	yes
XLOC_008930	-	chr3:1208709-1208817	WT	MU	1501.05	3267.02	1.122	0.00205	0.00814997	yes
XLOC_008948	-	chr3:3950755-3951873	WT	MU	0.583145	1.58246	1.44024	5e-05	0.000297409	yes
XLOC_008975	-	chr3:8134444-8135416	WT	MU	0.504009	1.69142	1.74671	5e-05	0.000297409	yes
XLOC_008976	-	chr3:8136578-8137043	WT	MU	0.969852	2.64853	1.44935	0.0013	0.00550755	yes
XLOC_008977	-	chr3:8264762-8264952	WT	MU	12.084	3.54358	-1.76982	0.00855	0.0279738	yes
XLOC_009010	-	chr3:10920752-10921392	WT	MU	0.353328	1.19017	1.75209	0.0038	0.0139741	yes
XLOC_009044	-	chr3:16481405-16481516	WT	MU	13648.5	35631.7	1.38442	5e-05	0.000297409	yes
XLOC_009062	-	chr3:18991154-18991330	WT	MU	10.6565	31.7707	1.57596	0.0004	0.00196069	yes
XLOC_009076	-	chr3:20984880-20985607	WT	MU	0.0624041	0.672162	3.4291	0.00335	0.0125014	yes
XLOC_009100	-	chr3:25858862-25859543	WT	MU	9.06156	3.90373	-1.21491	5e-05	0.000297409	yes
XLOC_009120	Cs4g01120	chr4:96562-98202	WT	MU	1.14598	2.34702	1.03424	5e-05	0.000297409	yes
XLOC_009134	Cs4g01330	chr4:250408-254146	WT	MU	0.803577	2.09372	1.38156	5e-05	0.000297409	yes
XLOC_009186	Cs4g02270	chr4:965631-970269	WT	MU	0.261564	0.692966	1.40562	5e-05	0.000297409	yes
XLOC_009206	Cs4g02730	chr4:1295261-1299004	WT	MU	136.73	60.2316	-1.18274	5e-05	0.000297409	yes
XLOC_009210	Cs4g02840	chr4:1399196-1403760	WT	MU	8.46816	3.50588	-1.27227	5e-05	0.000297409	yes
XLOC_009217	Cs4g02990	chr4:1506408-1508671	WT	MU	1.43956	2.96474	1.04228	5e-05	0.000297409	yes
XLOC_009230	Cs4g03200	chr4:1626076-1627563	WT	MU	351.215	141.68	-1.30972	5e-05	0.000297409	yes
XLOC_009231	Cs4g03210	chr4:1630718-1632091	WT	MU	8.2723	1.51854	-2.44561	5e-05	0.000297409	yes
XLOC_009232	Cs4g03220	chr4:1636498-1638019	WT	MU	31.6274	15.6705	-1.01312	5e-05	0.000297409	yes
XLOC_009279	Cs4g04150	chr4:2318476-2322721	WT	MU	0.728183	1.94735	1.41914	5e-05	0.000297409	yes
XLOC_009288	Cs4g04320	chr4:2511524-2515079	WT	MU	1.57283	0.749218	-1.0699	0.00075	0.00340603	yes
XLOC_009327	Cs4g05250	chr4:3144994-3147920	WT	MU	17.1328	0.836401	-4.35642	5e-05	0.000297409	yes
XLOC_009343	Cs4g05530	chr4:3383370-3386954	WT	MU	0.498133	3.98416	2.99967	5e-05	0.000297409	yes
XLOC_009361	Cs4g05920	chr4:3610716-3612972	WT	MU	8.62377	2.72529	-1.66191	5e-05	0.000297409	yes
XLOC_009365	Cs4g06000	chr4:3651580-3654281	WT	MU	0.0862851	0.471663	2.45057	0.00035	0.00173795	yes
XLOC_009373	Cs4g06150	chr4:3753119-3757319	WT	MU	0.265966	0.609119	1.19548	0.00025	0.00128433	yes
XLOC_009387	Cs4g06430	chr4:3966255-3969085	WT	MU	2.21337	4.99817	1.17515	5e-05	0.000297409	yes
XLOC_009402	Cs4g06670	chr4:4146340-4148577	WT	MU	0.380319	2.68082	2.8174	5e-05	0.000297409	yes
XLOC_009404	Cs4g06690	chr4:4156451-4158823	WT	MU	3.7354	13.5527	1.85924	5e-05	0.000297409	yes
XLOC_009405	Cs4g06700	chr4:4160964-4163111	WT	MU	0.100856	0.865214	3.10076	5e-05	0.000297409	yes
XLOC_009406	Cs4g06710	chr4:4173127-4176080	WT	MU	1.76694	4.20912	1.25226	5e-05	0.000297409	yes
XLOC_009410	Cs4g06810	chr4:4272471-4274830	WT	MU	1.55106	0.139336	-3.47661	0.0001	0.000565826	yes
XLOC_009420	Cs4g06970	chr4:4398771-4400255	WT	MU	26.0436	0.562344	-5.53333	5e-05	0.000297409	yes
XLOC_009423	Cs4g07040	chr4:4483076-4484153	WT	MU	21.6308	133.09	2.62125	5e-05	0.000297409	yes
XLOC_009427	Cs4g07150	chr4:4552958-4555174	WT	MU	0.829361	1.86171	1.16656	5e-05	0.000297409	yes
XLOC_009458	Cs4g07860	chr4:5016957-5025242	WT	MU	103.097	45.5178	-1.1795	0.00045	0.00217256	yes
XLOC_009476	Cs4g08390	chr4:5512115-5515208	WT	MU	0.621723	1.43093	1.20261	5e-05	0.000297409	yes
XLOC_009488	Cs4g08560	chr4:5644379-5648179	WT	MU	0.395466	1.17893	1.57585	5e-05	0.000297409	yes
XLOC_009499	Cs4g08710	chr4:5736951-5741120	WT	MU	1.44929	6.88767	2.24866	5e-05	0.000297409	yes
XLOC_009511	Cs4g08990	chr4:5919307-5921097	WT	MU	57.067	10.2439	-2.47789	5e-05	0.000297409	yes
XLOC_009513	Cs4g09020	chr4:5933227-5934927	WT	MU	2.23194	0.912598	-1.29025	5e-05	0.000297409	yes
XLOC_009520	Cs4g09090	chr4:5996459-5998086	WT	MU	10.1824	4.59459	-1.14807	5e-05	0.000297409	yes
XLOC_009535	Cs4g09330	chr4:6209274-6210799	WT	MU	10.0122	3.9308	-1.34887	5e-05	0.000297409	yes
XLOC_009562	Cs4g09890	chr4:6574868-6580205	WT	MU	1.45649	0.563453	-1.37013	5e-05	0.000297409	yes
XLOC_009572	Cs4g10040	chr4:6686207-6687785	WT	MU	20.6716	10.0316	-1.04309	5e-05	0.000297409	yes
XLOC_009581	Cs4g10240	chr4:6933969-6935187	WT	MU	15.2214	36.0352	1.24331	5e-05	0.000297409	yes
XLOC_009585	Cs4g10310	chr4:6974569-6977608	WT	MU	704.837	263.517	-1.41939	5e-05	0.000297409	yes
XLOC_009610	Cs4g11010	chr4:7599669-7600413	WT	MU	91.3824	26.039	-1.81125	5e-05	0.000297409	yes
XLOC_009612	Cs4g11040	chr4:7645813-7661124	WT	MU	0.122783	1.28884	3.39189	0.00015	0.000815612	yes
XLOC_009618	Cs4g11210	chr4:7920601-7923714	WT	MU	1.35857	0.644534	-1.07576	0.0005	0.00238095	yes
XLOC_009627	Cs4g11370,Cs4g11500	chr4:8142724-8321579	WT	MU	7.97588	16.5411	1.05234	0.0005	0.00238095	yes
XLOC_009660	Cs4g11920	chr4:8755901-8756911	WT	MU	1.02376	2.9071	1.5057	5e-05	0.000297409	yes
XLOC_009665	Cs4g12020	chr4:8882065-8883257	WT	MU	7.88888	2.20027	-1.84214	5e-05	0.000297409	yes
XLOC_009667	Cs4g12110	chr4:9134799-9137625	WT	MU	0.123324	0.796035	2.69038	5e-05	0.000297409	yes
XLOC_009680	Cs4g12330,Cs4g12340	chr4:9360790-9363283	WT	MU	1.48746	3.87493	1.38132	5e-05	0.000297409	yes
XLOC_009686	Cs4g12400	chr4:9441671-9445646	WT	MU	2.87689	9.15745	1.67044	5e-05	0.000297409	yes
XLOC_009698	Cs4g12760	chr4:9849957-9852506	WT	MU	0.469868	1.85148	1.97835	5e-05	0.000297409	yes
XLOC_009710	Cs4g12920	chr4:9980944-9985934	WT	MU	1.19923	3.96584	1.72551	5e-05	0.000297409	yes
XLOC_009712	Cs4g12990	chr4:10040317-10043832	WT	MU	0.91584	0.34776	-1.397	5e-05	0.000297409	yes
XLOC_009720	Cs4g13170	chr4:10345068-10346447	WT	MU	1.39124	3.64074	1.38786	5e-05	0.000297409	yes
XLOC_009771	Cs4g14150	chr4:11713903-11716276	WT	MU	0.0373478	0.67933	4.18502	0.00095	0.00419729	yes
XLOC_009778	Cs4g14320	chr4:12102369-12104966	WT	MU	0.0820286	0.386752	2.23721	0.00145	0.00606293	yes
XLOC_009813	Cs4g14890	chr4:13382484-13385000	WT	MU	107.83	238.031	1.14239	5e-05	0.000297409	yes
XLOC_009823	Cs4g15060	chr4:13788374-13789657	WT	MU	0.29347	0.692952	1.23954	0.0039	0.0142873	yes
XLOC_009847	Cs4g15550	chr4:14782403-14785824	WT	MU	1.62843	0.795206	-1.03408	5e-05	0.000297409	yes
XLOC_009907	Cs4g16650	chr4:16251302-16257097	WT	MU	16.9543	34.1685	1.01102	5e-05	0.000297409	yes
XLOC_009916	Cs4g16770	chr4:16394629-16398634	WT	MU	3.1362	0.566529	-2.46879	5e-05	0.000297409	yes
XLOC_009943	Cs4g17250	chr4:16970176-16974247	WT	MU	0.808425	2.03773	1.33378	5e-05	0.000297409	yes
XLOC_009951	Cs4g17400	chr4:17125070-17126866	WT	MU	9.17552	25.6118	1.48095	5e-05	0.000297409	yes
XLOC_009957	Cs4g17505	chr4:17242687-17244092	WT	MU	0.909504	3.25783	1.84076	5e-05	0.000297409	yes
XLOC_009987	Cs4g18090	chr4:17714619-17715719	WT	MU	64.8421	23.7984	-1.44606	5e-05	0.000297409	yes
XLOC_009999	Cs4g18280	chr4:17868894-17873565	WT	MU	51.1499	169.058	1.72471	5e-05	0.000297409	yes
XLOC_010014	Cs4g18540	chr4:18107955-18109439	WT	MU	0.563329	1.27741	1.18118	0.00055	0.00259398	yes
XLOC_010058	-	chr4:18783129-18784388	WT	MU	1.03353	0.222663	-2.21464	0.0043	0.0154941	yes
XLOC_010090	Cs4g19980	chr4:19357553-19379148	WT	MU	15.7071	56.9914	1.85932	5e-05	0.000297409	yes
XLOC_010140	Cs4g01490	chr4:400685-404638	WT	MU	0.668299	1.72119	1.36484	5e-05	0.000297409	yes
XLOC_010144	Cs4g01600	chr4:462440-464120	WT	MU	21.3552	9.86856	-1.11367	5e-05	0.000297409	yes
XLOC_010149	-	chr4:543272-545013	WT	MU	4.15494	8.43771	1.02202	5e-05	0.000297409	yes
XLOC_010164	Cs4g01950	chr4:726833-727579	WT	MU	13.956	6.64489	-1.07057	5e-05	0.000297409	yes
XLOC_010178	Cs4g02260	chr4:950274-952460	WT	MU	0.359201	0.91968	1.35634	5e-05	0.000297409	yes
XLOC_010193	Cs4g02550	chr4:1133790-1135479	WT	MU	1.00003	0.125393	-2.99552	0.00095	0.00419729	yes
XLOC_010195	Cs4g02570	chr4:1142092-1145394	WT	MU	33.8837	10.272	-1.72187	5e-05	0.000297409	yes
XLOC_010201	Cs4g02680	chr4:1251827-1253226	WT	MU	19.1479	8.32338	-1.20194	5e-05	0.000297409	yes
XLOC_010209	Cs4g02820	chr4:1376924-1379226	WT	MU	3.09829	0.969314	-1.67644	5e-05	0.000297409	yes
XLOC_010213	Cs4g02910	chr4:1455068-1456895	WT	MU	20.2768	9.18037	-1.1432	5e-05	0.000297409	yes
XLOC_010233	Cs4g03330	chr4:1708111-1714848	WT	MU	0.286831	1.07765	1.90962	5e-05	0.000297409	yes
XLOC_010258	Cs4g03870	chr4:2094191-2100838	WT	MU	0.301325	1.275	2.0811	5e-05	0.000297409	yes
XLOC_010264	Cs4g03970	chr4:2189062-2189938	WT	MU	1.7001	0.794872	-1.09682	0.00055	0.00259398	yes
XLOC_010267	Cs4g04000	chr4:2207672-2208393	WT	MU	6.70429	21.5686	1.68577	5e-05	0.000297409	yes
XLOC_010293	Cs4g04530	chr4:2650634-2660292	WT	MU	24.6719	9.44303	-1.38554	0.00085	0.00380625	yes
XLOC_010294	Cs4g04550	chr4:2670485-2673115	WT	MU	46.2307	101.472	1.13415	5e-05	0.000297409	yes
XLOC_010301	Cs4g04730,Cs4g04740	chr4:2798806-2825760	WT	MU	8.58379	18.3933	1.09949	5e-05	0.000297409	yes
XLOC_010327	Cs4g05190	chr4:3088370-3090552	WT	MU	109.11	39.2138	-1.47635	5e-05	0.000297409	yes
XLOC_010328	Cs4g05200	chr4:3104353-3107395	WT	MU	88.4032	179.228	1.01963	5e-05	0.000297409	yes
XLOC_010362	Cs4g05900	chr4:3599194-3601003	WT	MU	0.907335	5.05261	2.47732	5e-05	0.000297409	yes
XLOC_010363	Cs4g05910	chr4:3605641-3607287	WT	MU	0.361962	0.9048	1.32176	0.00025	0.00128433	yes
XLOC_010367	Cs4g05960	chr4:3626228-3628411	WT	MU	0.625718	0.269559	-1.21491	0.002	0.00798577	yes
XLOC_010377	Cs4g06260	chr4:3841996-3843948	WT	MU	107.498	21.7196	-2.30724	5e-05	0.000297409	yes
XLOC_010386	Cs4g06410	chr4:3955294-3956096	WT	MU	4.3789	32.274	2.88173	5e-05	0.000297409	yes
XLOC_010408	Cs4g06950	chr4:4386108-4390004	WT	MU	16.8774	5.07702	-1.73304	5e-05	0.000297409	yes
XLOC_010428	Cs4g07300	chr4:4628377-4631434	WT	MU	0.711805	2.11973	1.57433	5e-05	0.000297409	yes
XLOC_010429	Cs4g07320	chr4:4647998-4650069	WT	MU	1.45159	0.675915	-1.10272	5e-05	0.000297409	yes
XLOC_010447	Cs4g07730	chr4:4920003-4926722	WT	MU	7.10151	1.10872	-2.67923	5e-05	0.000297409	yes
XLOC_010462	-	chr4:5111423-5112691	WT	MU	1.83538	3.7323	1.02398	5e-05	0.000297409	yes
XLOC_010516	Cs4g09000	chr4:5921184-5923489	WT	MU	0.401953	0.11721	-1.77794	0.0016	0.00660806	yes
XLOC_010535	Cs4g09550	chr4:6388450-6389524	WT	MU	6.66935	19.4879	1.54696	5e-05	0.000297409	yes
XLOC_010550	Cs4g09780	chr4:6519034-6521261	WT	MU	88.4927	35.7104	-1.30921	5e-05	0.000297409	yes
XLOC_010568	Cs4g10140	chr4:6774183-6788326	WT	MU	49.7014	19.4301	-1.35499	5e-05	0.000297409	yes
XLOC_010573	-	chr4:6846811-6858683	WT	MU	6.68166	16.5604	1.30946	5e-05	0.000297409	yes
XLOC_010577	Cs4g10260	chr4:6948907-6951911	WT	MU	2.42927	5.09431	1.06836	5e-05	0.000297409	yes
XLOC_010600	Cs4g10710	chr4:7343098-7344476	WT	MU	4.4755	1.57233	-1.50914	5e-05	0.000297409	yes
XLOC_010617	-	chr4:7615017-7617714	WT	MU	0.110863	0.530695	2.25911	0.00045	0.00217256	yes
XLOC_010651	Cs4g11670	chr4:8488852-8492116	WT	MU	0.153446	0.377728	1.29961	0.0008	0.00360875	yes
XLOC_010673	-	chr4:9121858-9122238	WT	MU	1.83498	3.97996	1.11699	0.01035	0.032821	yes
XLOC_010709	Cs4g12750	chr4:9834973-9836755	WT	MU	6.76927	2.3954	-1.49873	5e-05	0.000297409	yes
XLOC_010711	Cs4g12860	chr4:9903388-9904181	WT	MU	23.1097	6.40432	-1.85138	5e-05	0.000297409	yes
XLOC_010726	Cs4g13120	chr4:10229823-10232420	WT	MU	27.0377	8.59422	-1.65353	5e-05	0.000297409	yes
XLOC_010763	Cs4g13880	chr4:11393962-11396459	WT	MU	1.15442	0.507361	-1.18608	5e-05	0.000297409	yes
XLOC_010768	Cs4g13960,Cs4g13990,Cs4g14000	chr4:11451094-11462917	WT	MU	2.38596	5.02705	1.07514	5e-05	0.000297409	yes
XLOC_010800	Cs4g14610	chr4:12829969-12832445	WT	MU	6.54801	3.2168	-1.02543	5e-05	0.000297409	yes
XLOC_010834	Cs4g15330	chr4:14418930-14419876	WT	MU	0.647161	2.28966	1.82294	5e-05	0.000297409	yes
XLOC_010858	Cs4g15730	chr4:15064734-15066432	WT	MU	3.67257	1.53695	-1.25672	5e-05	0.000297409	yes
XLOC_010872	Cs4g16060	chr4:15470082-15473885	WT	MU	0.201337	0.581863	1.53107	5e-05	0.000297409	yes
XLOC_010894	Cs4g16470	chr4:16059790-16061543	WT	MU	0.195555	0.418954	1.09922	0.0076	0.0253292	yes
XLOC_010938	Cs4g17540	chr4:17263874-17265132	WT	MU	0.119482	1.04213	3.12467	0.00025	0.00128433	yes
XLOC_010941	Cs4g17600	chr4:17315230-17316137	WT	MU	88.4929	17.6799	-2.32345	5e-05	0.000297409	yes
XLOC_010956	Cs4g17870	chr4:17502306-17505017	WT	MU	238.141	43.9165	-2.43898	5e-05	0.000297409	yes
XLOC_010985	Cs4g18660	chr4:18225279-18230193	WT	MU	36.4521	12.5342	-1.54013	5e-05	0.000297409	yes
XLOC_011012	Cs4g19200	chr4:18682215-18688009	WT	MU	88.2569	32.6186	-1.43601	5e-05	0.000297409	yes
XLOC_011095	-	chr4:1792013-1793245	WT	MU	3.95955	1.61747	-1.29159	5e-05	0.000297409	yes
XLOC_011101	-	chr4:3314846-3315068	WT	MU	0.54306	3.62376	2.7383	0.00925	0.0299008	yes
XLOC_011111	-	chr4:5600335-5601089	WT	MU	0.311888	0.853522	1.4524	0.0076	0.0253292	yes
XLOC_011120	-	chr4:7573103-7576475	WT	MU	0.644792	3.31051	2.36015	5e-05	0.000297409	yes
XLOC_011122	-	chr4:7742775-7744314	WT	MU	0.114255	0.416319	1.86543	0.00325	0.0121619	yes
XLOC_011136	-	chr4:8931580-8931832	WT	MU	1.94006	5.80393	1.58093	0.00705	0.0237271	yes
XLOC_011235	Cs5g01570	chr5:540173-541280	WT	MU	28.7886	13.669	-1.07459	5e-05	0.000297409	yes
XLOC_011266	Cs5g02340	chr5:1029222-1031080	WT	MU	7.91533	3.20194	-1.3057	5e-05	0.000297409	yes
XLOC_011272	Cs5g02430	chr5:1073240-1074210	WT	MU	1.0815	9.74039	3.17095	5e-05	0.000297409	yes
XLOC_011298	Cs5g02910	chr5:1410823-1413716	WT	MU	1.86387	3.96363	1.08852	5e-05	0.000297409	yes
XLOC_011328	Cs5g03430	chr5:1774972-1777190	WT	MU	0.998065	2.06095	1.04611	5e-05	0.000297409	yes
XLOC_011345	Cs5g03830	chr5:2097184-2099694	WT	MU	963.831	341.89	-1.49525	5e-05	0.000297409	yes
XLOC_011355	Cs5g03980	chr5:2195507-2197485	WT	MU	0.49252	1.37838	1.48472	5e-05	0.000297409	yes
XLOC_011371	Cs5g04290	chr5:2403462-2405730	WT	MU	4.01732	11.5603	1.52487	5e-05	0.000297409	yes
XLOC_011372	Cs5g04320	chr5:2439904-2441877	WT	MU	0.549574	2.00648	1.86828	5e-05	0.000297409	yes
XLOC_011387	Cs5g04540	chr5:2629113-2629917	WT	MU	8.30044	2.11608	-1.97179	5e-05	0.000297409	yes
XLOC_011432	Cs5g05360	chr5:3195412-3199977	WT	MU	1.43168	3.39208	1.24447	5e-05	0.000297409	yes
XLOC_011454	Cs5g05840	chr5:3561789-3566573	WT	MU	1.58605	4.37662	1.46438	5e-05	0.000297409	yes
XLOC_011469	Cs5g06140	chr5:3821329-3822569	WT	MU	1.35706	7.81896	2.5265	5e-05	0.000297409	yes
XLOC_011476	Cs5g06350	chr5:3939035-3940933	WT	MU	0.165143	0.528584	1.67842	0.00035	0.00173795	yes
XLOC_011486	Cs5g06500	chr5:4024067-4027257	WT	MU	0.199502	0.711721	1.83491	5e-05	0.000297409	yes
XLOC_011487	Cs5g06510	chr5:4029714-4032034	WT	MU	59.3528	130.09	1.13212	5e-05	0.000297409	yes
XLOC_011499	Cs5g06720	chr5:4221494-4223443	WT	MU	0.154613	0.408416	1.40137	0.00515	0.0181205	yes
XLOC_011530	Cs5g07400	chr5:4690926-4695633	WT	MU	6.59163	2.04031	-1.69185	5e-05	0.000297409	yes
XLOC_011541	Cs5g07600	chr5:4899588-4905539	WT	MU	2.84719	1.25212	-1.18517	5e-05	0.000297409	yes
XLOC_011545	Cs5g07700	chr5:4966960-4970942	WT	MU	47.0252	22.9992	-1.03185	5e-05	0.000297409	yes
XLOC_011625	Cs5g09480	chr5:6461720-6463542	WT	MU	13.6435	3.68634	-1.88796	5e-05	0.000297409	yes
XLOC_011659	Cs5g10270	chr5:7143142-7144995	WT	MU	28.7257	7.37476	-1.96167	5e-05	0.000297409	yes
XLOC_011669	Cs5g10550	chr5:7377750-7378990	WT	MU	654.899	296.383	-1.14381	5e-05	0.000297409	yes
XLOC_011698	-	chr5:7788826-7789686	WT	MU	0.890821	2.1114	1.24499	0.00115	0.00495732	yes
XLOC_011731	Cs5g11730	chr5:8810273-8814595	WT	MU	0.169939	0.437087	1.3629	0.0004	0.00196069	yes
XLOC_011764	Cs5g12410	chr5:9397178-9398840	WT	MU	37.7726	13.0334	-1.53512	5e-05	0.000297409	yes
XLOC_011773	Cs5g12590	chr5:9584784-9587341	WT	MU	1.0195	2.38137	1.22394	5e-05	0.000297409	yes
XLOC_011787	Cs5g12930	chr5:9902412-9906694	WT	MU	6.84842	2.63885	-1.37586	5e-05	0.000297409	yes
XLOC_011815	Cs5g13650	chr5:10892459-10893835	WT	MU	1.20817	8.01951	2.73069	5e-05	0.000297409	yes
XLOC_011816	Cs5g13670	chr5:10911981-10914551	WT	MU	1.63134	8.42043	2.36784	5e-05	0.000297409	yes
XLOC_011827	Cs5g13790	chr5:11066470-11072410	WT	MU	0.0563159	0.480522	3.09299	0.00025	0.00128433	yes
XLOC_011831	Cs5g13860	chr5:11202704-11203996	WT	MU	0.28911	0.795144	1.4596	0.0045	0.0161428	yes
XLOC_011832	Cs5g13890	chr5:11265720-11267439	WT	MU	0.543262	2.90691	2.41977	5e-05	0.000297409	yes
XLOC_011842	Cs5g14060	chr5:11489114-11489586	WT	MU	0.876478	1.99716	1.18816	0.01275	0.0391949	yes
XLOC_011869	Cs5g14570	chr5:12309189-12468125	WT	MU	0.903972	2.92839	1.69576	5e-05	0.000297409	yes
XLOC_011895	Cs5g14970	chr5:12918356-12922675	WT	MU	4.28484	12.1616	1.50502	5e-05	0.000297409	yes
XLOC_011902	Cs5g15130	chr5:13116133-13119233	WT	MU	0.116284	0.797614	2.77803	5e-05	0.000297409	yes
XLOC_011904	Cs5g15150	chr5:13123126-13125711	WT	MU	0.610926	1.48274	1.27919	5e-05	0.000297409	yes
XLOC_011906	-	chr5:13245361-13245541	WT	MU	24.6212	10.6418	-1.21015	0.00465	0.0166218	yes
XLOC_011958	Cs5g16220	chr5:14789389-14791995	WT	MU	0.357787	0.150697	-1.24745	0.0068	0.0230122	yes
XLOC_011959	Cs5g16230	chr5:14797277-14798380	WT	MU	16.0678	5.13681	-1.64523	5e-05	0.000297409	yes
XLOC_011966	Cs5g16370	chr5:15177835-15179537	WT	MU	4.46448	1.92373	-1.21459	0.0001	0.000565826	yes
XLOC_011988	Cs5g16860	chr5:16416749-16419399	WT	MU	0.450995	3.18856	2.82172	5e-05	0.000297409	yes
XLOC_011997	Cs5g17080	chr5:16853188-16856194	WT	MU	4.88589	0.933514	-2.38788	5e-05	0.000297409	yes
XLOC_012005	Cs5g17230	chr5:16994259-17000567	WT	MU	0.201917	0.532519	1.39907	0.00115	0.00495732	yes
XLOC_012007	Cs5g17290	chr5:17133750-17138186	WT	MU	8.47173	24.0995	1.50827	5e-05	0.000297409	yes
XLOC_012049	Cs5g18005	chr5:18135110-18137060	WT	MU	0.529221	0.217377	-1.28367	0.0082	0.0269904	yes
XLOC_012068	Cs5g18330	chr5:18690355-18691718	WT	MU	2.2561	7.16414	1.66696	5e-05	0.000297409	yes
XLOC_012071	Cs5g18370	chr5:18719174-18721050	WT	MU	8.31114	19.4231	1.22466	5e-05	0.000297409	yes
XLOC_012079	-	chr5:18856113-18857345	WT	MU	0.37965	0.774336	1.02829	0.00575	0.0199365	yes
XLOC_012086	Cs5g18660	chr5:18932497-18936534	WT	MU	0.481001	0.976498	1.02158	0.00035	0.00173795	yes
XLOC_012094	Cs5g18860	chr5:19294344-19298208	WT	MU	0.17072	0.568917	1.73659	0.00035	0.00173795	yes
XLOC_012174	Cs5g20410	chr5:21599980-21763919	WT	MU	150.383	64.698	-1.21685	5e-05	0.000297409	yes
XLOC_012217	Cs5g21160	chr5:22742449-22748155	WT	MU	45.9681	21.3777	-1.10452	5e-05	0.000297409	yes
XLOC_012247	Cs5g21830	chr5:24295964-24299048	WT	MU	1.86007	4.04902	1.12222	5e-05	0.000297409	yes
XLOC_012324	Cs5g23510	chr5:26263706-26267129	WT	MU	1.01921	2.29364	1.17019	5e-05	0.000297409	yes
XLOC_012362	Cs5g24130	chr5:26940086-26943474	WT	MU	4.08057	8.57112	1.07071	5e-05	0.000297409	yes
XLOC_012384	Cs5g24640	chr5:27473356-27474856	WT	MU	0.0458404	0.577203	3.65439	0.0076	0.0253292	yes
XLOC_012404	Cs5g24930	chr5:27736191-27844425	WT	MU	0.961257	4.4958	2.22558	0.00585	0.0202519	yes
XLOC_012429	Cs5g25590	chr5:28325108-28328220	WT	MU	0.407651	0.0946471	-2.1067	0.0044	0.0158149	yes
XLOC_012447	Cs5g25930	chr5:28844918-28848344	WT	MU	5.21776	10.5403	1.01442	5e-05	0.000297409	yes
XLOC_012461	Cs5g26130	chr5:28986081-28988201	WT	MU	95.9423	27.4781	-1.80389	5e-05	0.000297409	yes
XLOC_012463	Cs5g26150	chr5:29006768-29009037	WT	MU	80.6445	33.298	-1.27614	5e-05	0.000297409	yes
XLOC_012471	Cs5g26260	chr5:29101207-29102135	WT	MU	0.690588	0.329737	-1.06651	0.009	0.0292189	yes
XLOC_012502	Cs5g26850	chr5:29569121-29572424	WT	MU	2.55446	1.16677	-1.1305	5e-05	0.000297409	yes
XLOC_012542	Cs5g27580	chr5:30133182-30134993	WT	MU	1.70804	6.11199	1.8393	5e-05	0.000297409	yes
XLOC_012556	Cs5g27780	chr5:30269620-30275442	WT	MU	0.137809	0.614204	2.15605	5e-05	0.000297409	yes
XLOC_012560	Cs5g27880	chr5:30319748-30323792	WT	MU	14.7956	2.56505	-2.52811	5e-05	0.000297409	yes
XLOC_012581	Cs5g28360	chr5:30687064-30688176	WT	MU	0.05313	1.20142	4.49907	0.00735	0.0245974	yes
XLOC_012583	Cs5g28380	chr5:30701213-30702052	WT	MU	0.465149	1.9257	2.04961	5e-05	0.000297409	yes
XLOC_012587	Cs5g28520	chr5:30794063-30795275	WT	MU	0.631773	2.97359	2.23473	5e-05	0.000297409	yes
XLOC_012589	Cs5g28620	chr5:30868341-30874785	WT	MU	0.195	0.67603	1.79361	5e-05	0.000297409	yes
XLOC_012652	Cs5g29880	chr5:31881584-31882067	WT	MU	9.44017	0.665279	-3.82678	5e-05	0.000297409	yes
XLOC_012654	Cs5g29930	chr5:31906320-31907894	WT	MU	5.85083	1.04713	-2.4822	5e-05	0.000297409	yes
XLOC_012676	Cs5g30390	chr5:32279073-32281297	WT	MU	1.69034	3.38772	1.003	5e-05	0.000297409	yes
XLOC_012684	Cs5g30610	chr5:32450398-32451437	WT	MU	7.27558	19.4936	1.42187	5e-05	0.000297409	yes
XLOC_012694	Cs5g30800	chr5:32622307-32628414	WT	MU	19.0566	8.18908	-1.21852	5e-05	0.000297409	yes
XLOC_012696	Cs5g30850	chr5:32662615-32667691	WT	MU	30.2229	5.53108	-2.45001	5e-05	0.000297409	yes
XLOC_012716	Cs5g31130	chr5:32851618-32853473	WT	MU	2.30648	1.1275	-1.03256	5e-05	0.000297409	yes
XLOC_012742	Cs5g31660	chr5:33246681-33247584	WT	MU	4.75769	11.4114	1.26215	5e-05	0.000297409	yes
XLOC_012752	Cs5g31840	chr5:33348786-33354528	WT	MU	19.7682	8.11791	-1.284	5e-05	0.000297409	yes
XLOC_012758	Cs5g32010	chr5:33441677-33445448	WT	MU	4.21504	1.7504	-1.26786	5e-05	0.000297409	yes
XLOC_012785	Cs5g32580	chr5:33821927-33822596	WT	MU	0.856118	3.71697	2.11824	5e-05	0.000297409	yes
XLOC_012801	Cs5g32830	chr5:34011051-34012559	WT	MU	0.276729	0.853135	1.6243	0.0003	0.00151122	yes
XLOC_012804	Cs5g32870	chr5:34043589-34045470	WT	MU	0.0967138	0.392065	2.0193	0.00395	0.0144338	yes
XLOC_012807	Cs5g32930	chr5:34080945-34082342	WT	MU	14.5732	5.93443	-1.29614	5e-05	0.000297409	yes
XLOC_012811	Cs5g32970	chr5:34093698-34094900	WT	MU	2.39075	1.04575	-1.19292	5e-05	0.000297409	yes
XLOC_012853	Cs5g33830	chr5:34769891-34771744	WT	MU	1.64078	0.736766	-1.1551	5e-05	0.000297409	yes
XLOC_012876	Cs5g34310	chr5:35183554-35186545	WT	MU	1.24459	2.65369	1.09233	5e-05	0.000297409	yes
XLOC_012925	Cs5g01020	chr5:35123-36991	WT	MU	0.591745	2.56393	2.11531	5e-05	0.000297409	yes
XLOC_012932	Cs5g01160	chr5:162145-163237	WT	MU	2.4394	1.04	-1.22994	5e-05	0.000297409	yes
XLOC_012936	Cs5g01240	chr5:230965-234563	WT	MU	0.497274	1.53623	1.62729	5e-05	0.000297409	yes
XLOC_012945	Cs5g01450	chr5:407776-410161	WT	MU	50.1826	13.846	-1.85772	5e-05	0.000297409	yes
XLOC_012947	Cs5g01470	chr5:432014-444700	WT	MU	2.17869	5.19994	1.25503	5e-05	0.000297409	yes
XLOC_012957	Cs5g01660	chr5:577709-582005	WT	MU	0.155832	1.19151	2.93472	5e-05	0.000297409	yes
XLOC_012975	Cs5g01960	chr5:786761-790424	WT	MU	0.0484473	0.36232	2.90278	0.00135	0.00569311	yes
XLOC_012976	Cs5g01970	chr5:790667-794575	WT	MU	3.11409	7.41384	1.25141	5e-05	0.000297409	yes
XLOC_012991	Cs5g02220	chr5:936145-936934	WT	MU	1.21763	8.10332	2.73444	5e-05	0.000297409	yes
XLOC_012999	Cs5g02420	chr5:1069434-1070338	WT	MU	3.00826	26.8204	3.15633	5e-05	0.000297409	yes
XLOC_013000	Cs5g02450	chr5:1080664-1084277	WT	MU	159.536	327.471	1.03748	5e-05	0.000297409	yes
XLOC_013015	Cs5g02660	chr5:1215872-1219055	WT	MU	42.0407	20.3874	-1.04411	5e-05	0.000297409	yes
XLOC_013026	Cs5g03010	chr5:1488894-1490249	WT	MU	91.1861	43.1657	-1.07893	5e-05	0.000297409	yes
XLOC_013036	Cs5g03180	chr5:1599738-1600328	WT	MU	2.56014	5.72317	1.16059	5e-05	0.000297409	yes
XLOC_013039	Cs5g03250	chr5:1640621-1644863	WT	MU	2.47968	6.08696	1.29557	5e-05	0.000297409	yes
XLOC_013120	Cs5g05190,Cs5g05200	chr5:3080297-3088288	WT	MU	19.5942	9.28635	-1.07725	5e-05	0.000297409	yes
XLOC_013129	Cs5g05460	chr5:3265944-3267556	WT	MU	79.2973	19.5825	-2.01771	5e-05	0.000297409	yes
XLOC_013130	Cs5g05470	chr5:3271494-3275660	WT	MU	156.375	59.9986	-1.38201	5e-05	0.000297409	yes
XLOC_013142	Cs5g05670	chr5:3437899-3444143	WT	MU	0.796034	1.8701	1.23221	5e-05	0.000297409	yes
XLOC_013160	Cs5g06000	chr5:3727360-3732730	WT	MU	3.34593	7.37381	1.14	5e-05	0.000297409	yes
XLOC_013179	Cs5g06320	chr5:3924097-3926045	WT	MU	0.119158	0.57803	2.27827	0.00025	0.00128433	yes
XLOC_013206	Cs5g06980	chr5:4392393-4396201	WT	MU	11.2944	5.0315	-1.16655	5e-05	0.000297409	yes
XLOC_013207	Cs5g06990	chr5:4399158-4404465	WT	MU	0.987492	2.77953	1.493	5e-05	0.000297409	yes
XLOC_013265	Cs5g08030	chr5:5229343-5231244	WT	MU	11.3642	37.9153	1.73828	5e-05	0.000297409	yes
XLOC_013298	Cs5g08630	chr5:5681023-5694372	WT	MU	10.2595	2.00274	-2.35692	5e-05	0.000297409	yes
XLOC_013317	Cs5g08970	chr5:5965429-5969297	WT	MU	158.361	75.4132	-1.07033	5e-05	0.000297409	yes
XLOC_013354	Cs5g09670	chr5:6613584-6614462	WT	MU	0.979331	0.445328	-1.13693	0.00625	0.0214383	yes
XLOC_013369	Cs5g09880	chr5:6797246-6799599	WT	MU	73.0984	35.442	-1.04438	5e-05	0.000297409	yes
XLOC_013382	Cs5g10150	chr5:7017939-7020083	WT	MU	1.45046	3.72997	1.36265	5e-05	0.000297409	yes
XLOC_013391	Cs5g10250	chr5:7125545-7126289	WT	MU	62.9454	26.7127	-1.23658	5e-05	0.000297409	yes
XLOC_013393	Cs5g10280	chr5:7154461-7156382	WT	MU	46.3187	10.7266	-2.1104	5e-05	0.000297409	yes
XLOC_013428	Cs5g10830	chr5:7662640-7664513	WT	MU	105.688	28.7803	-1.87665	5e-05	0.000297409	yes
XLOC_013447	Cs5g11280	chr5:8427816-8431262	WT	MU	0.639676	1.82982	1.51629	5e-05	0.000297409	yes
XLOC_013502	Cs5g12260	chr5:9223838-9227837	WT	MU	0.159358	0.437031	1.45546	0.00025	0.00128433	yes
XLOC_013517	Cs5g12600,Cs5g12610,Cs5g12620	chr5:9596144-9600729	WT	MU	1.71474	4.07919	1.2503	5e-05	0.000297409	yes
XLOC_013521	Cs5g12665	chr5:9674854-9676519	WT	MU	20.9742	8.97553	-1.22455	5e-05	0.000297409	yes
XLOC_013528	Cs5g12810	chr5:9792462-9793976	WT	MU	4.86761	2.37282	-1.03661	5e-05	0.000297409	yes
XLOC_013544	Cs5g13010	chr5:10012873-10018250	WT	MU	10.7235	3.81042	-1.49275	5e-05	0.000297409	yes
XLOC_013553	Cs5g13170	chr5:10268692-10271310	WT	MU	0.859307	2.21798	1.368	5e-05	0.000297409	yes
XLOC_013590	Cs5g13820	chr5:11111448-11118085	WT	MU	15.183	30.3872	1.001	5e-05	0.000297409	yes
XLOC_013625	Cs5g14580	chr5:12309189-12468125	WT	MU	1.67036	4.95776	1.56953	5e-05	0.000297409	yes
XLOC_013634	Cs5g14750	chr5:12763448-12771457	WT	MU	48.2528	17.2555	-1.48355	5e-05	0.000297409	yes
XLOC_013643	Cs5g15000	chr5:12959991-12964041	WT	MU	7.92294	17.3104	1.12753	5e-05	0.000297409	yes
XLOC_013653	Cs5g15210	chr5:13296641-13301932	WT	MU	0.412092	0.997915	1.27595	5e-05	0.000297409	yes
XLOC_013654	Cs5g15220	chr5:13307423-13309267	WT	MU	1.77425	0.859252	-1.04605	5e-05	0.000297409	yes
XLOC_013655	-	chr5:13330784-13332696	WT	MU	1.1592	3.09944	1.41888	5e-05	0.000297409	yes
XLOC_013736	Cs5g16770	chr5:16140201-16141497	WT	MU	8.00861	71.495	3.15822	5e-05	0.000297409	yes
XLOC_013737	Cs5g16780	chr5:16159934-16161067	WT	MU	3.65622	28.0594	2.94006	5e-05	0.000297409	yes
XLOC_013758	Cs5g17080	chr5:16853188-16856194	WT	MU	7.46222	1.4743	-2.33957	5e-05	0.000297409	yes
XLOC_013780	Cs5g17510	chr5:17449594-17459600	WT	MU	1.68429	18.5125	3.45828	5e-05	0.000297409	yes
XLOC_013781	Cs5g17530	chr5:17470947-17477477	WT	MU	11.6194	38.9944	1.74673	5e-05	0.000297409	yes
XLOC_013797	Cs5g17870	chr5:17960431-17965847	WT	MU	0.0299495	0.448336	3.90398	0.0004	0.00196069	yes
XLOC_013813	Cs5g18140	chr5:18366158-18474976	WT	MU	0.479449	2.11121	2.13862	5e-05	0.000297409	yes
XLOC_013841	Cs5g18690	chr5:19032126-19034194	WT	MU	1.1524	0.462457	-1.31725	0.0008	0.00360875	yes
XLOC_013855	Cs5g18930	chr5:19344456-19365409	WT	MU	13.9528	67.414	2.2725	5e-05	0.000297409	yes
XLOC_013868	Cs5g19100	chr5:19615883-19617254	WT	MU	0.725681	2.95098	2.02379	5e-05	0.000297409	yes
XLOC_013935	Cs5g20600	chr5:22040786-22046136	WT	MU	29.4738	12.1312	-1.28071	5e-05	0.000297409	yes
XLOC_013948	Cs5g20830,Cs5g20860	chr5:22270652-22314834	WT	MU	0.288701	0.579744	1.00584	0.01185	0.0368659	yes
XLOC_013959	Cs5g21190,Cs5g21250	chr5:22756743-22856491	WT	MU	31.592	10.1527	-1.6377	5e-05	0.000297409	yes
XLOC_014003	Cs5g21920	chr5:24418544-24419171	WT	MU	6.74272	39.6253	2.55502	5e-05	0.000297409	yes
XLOC_014010	Cs5g22060	chr5:24593560-24594336	WT	MU	32.9944	11.9145	-1.4695	5e-05	0.000297409	yes
XLOC_014014	Cs5g22160	chr5:24671665-24673437	WT	MU	2.24929	5.10836	1.18339	5e-05	0.000297409	yes
XLOC_014032	Cs5g22400	chr5:24970212-24971860	WT	MU	1.00441	2.65205	1.40075	5e-05	0.000297409	yes
XLOC_014052	Cs5g22660	chr5:25327871-25329538	WT	MU	0.183125	0.444297	1.2787	0.0059	0.0204005	yes
XLOC_014124	Cs5g24140	chr5:26940086-26943474	WT	MU	3.73149	9.81299	1.39494	5e-05	0.000297409	yes
XLOC_014130	Cs5g24240	chr5:27128199-27140748	WT	MU	6.41956	3.04115	-1.07786	5e-05	0.000297409	yes
XLOC_014131	Cs5g24250	chr5:27146571-27150163	WT	MU	0.247793	0.583519	1.23565	0.00315	0.0118381	yes
XLOC_014168	Cs5g25060	chr5:27888455-27901001	WT	MU	0.309305	0.619247	1.00149	0.0004	0.00196069	yes
XLOC_014191	Cs5g25410	chr5:28159150-28160665	WT	MU	1.58479	4.19691	1.40504	5e-05	0.000297409	yes
XLOC_014192	Cs5g25420	chr5:28184868-28190403	WT	MU	1.80887	0.824592	-1.13333	5e-05	0.000297409	yes
XLOC_014194	Cs5g25500	chr5:28243755-28246881	WT	MU	2.6238	0.463872	-2.49986	5e-05	0.000297409	yes
XLOC_014211	Cs5g25780	chr5:28679170-28681352	WT	MU	0.950919	2.0229	1.08903	0.0017	0.00695987	yes
XLOC_014221	Cs5g26310	chr5:29151719-29154242	WT	MU	2.05676	0.970104	-1.08416	5e-05	0.000297409	yes
XLOC_014233	Cs5g26580	chr5:29387900-29394360	WT	MU	1.8587	4.8544	1.385	5e-05	0.000297409	yes
XLOC_014249	Cs5g26890	chr5:29625061-29633192	WT	MU	9.69561	4.79048	-1.01716	5e-05	0.000297409	yes
XLOC_014277	Cs5g27440	chr5:30021011-30023281	WT	MU	1.92108	6.79846	1.82329	5e-05	0.000297409	yes
XLOC_014280	Cs5g27560	chr5:30109052-30110010	WT	MU	220.579	18.6401	-3.56481	5e-05	0.000297409	yes
XLOC_014289	Cs5g27810	chr5:30289176-30294363	WT	MU	0.726622	0.302336	-1.26505	0.0013	0.00550755	yes
XLOC_014323	Cs5g28400	chr5:30711854-30713611	WT	MU	195.991	81.801	-1.2606	5e-05	0.000297409	yes
XLOC_014381	Cs5g29370	chr5:31510185-31512345	WT	MU	0.276282	0.754228	1.44886	0.00095	0.00419729	yes
XLOC_014404	Cs5g29860	chr5:31850716-31854929	WT	MU	191.967	68.6041	-1.48449	5e-05	0.000297409	yes
XLOC_014405	Cs5g29870	chr5:31872173-31873500	WT	MU	5.19075	1.43003	-1.8599	5e-05	0.000297409	yes
XLOC_014408	Cs5g29920	chr5:31903429-31905781	WT	MU	4.70481	1.75909	-1.4193	5e-05	0.000297409	yes
XLOC_014429	Cs5g30350	chr5:32231188-32234260	WT	MU	6.95048	3.17552	-1.13012	5e-05	0.000297409	yes
XLOC_014437	Cs5g30490	chr5:32361366-32362638	WT	MU	1.0695	3.67632	1.78132	5e-05	0.000297409	yes
XLOC_014440	Cs5g30520	chr5:32384102-32389483	WT	MU	18.1116	8.08827	-1.16301	5e-05	0.000297409	yes
XLOC_014450	Cs5g30720	chr5:32554254-32557812	WT	MU	10.1768	2.2144	-2.2003	5e-05	0.000297409	yes
XLOC_014469	Cs5g31140	chr5:32853974-32855008	WT	MU	0.977939	0.438448	-1.15734	0.0128	0.0393247	yes
XLOC_014472	Cs5g31180	chr5:32867157-32868475	WT	MU	2.08745	4.72823	1.17956	5e-05	0.000297409	yes
XLOC_014527	Cs5g32300	chr5:33646864-33649172	WT	MU	95.9756	42.4658	-1.17637	5e-05	0.000297409	yes
XLOC_014544	Cs5g32560	chr5:33813248-33813557	WT	MU	3.00262	9.69811	1.69148	5e-05	0.000297409	yes
XLOC_014551	Cs5g32740	chr5:33954199-33959256	WT	MU	13.6536	2.75002	-2.31176	5e-05	0.000297409	yes
XLOC_014552	Cs5g32750	chr5:33964087-33967164	WT	MU	0.35673	0.142869	-1.32014	0.00905	0.0293435	yes
XLOC_014583	Cs5g33420	chr5:34463692-34466455	WT	MU	8.40192	1.63245	-2.36368	5e-05	0.000297409	yes
XLOC_014620	Cs5g34110,Cs5g34120,Cs5g34130	chr5:34998090-35012910	WT	MU	13.7661	2.06063	-2.73996	5e-05	0.000297409	yes
XLOC_014669	Cs5g35090	chr5:35839632-35840433	WT	MU	0.256035	1.4601	2.51165	0.00025	0.00128433	yes
XLOC_014693	-	chr5:970029-970247	WT	MU	21.6416	4.651	-2.21819	0.0001	0.000565826	yes
XLOC_014706	-	chr5:3838609-3839507	WT	MU	0.640078	0.209684	-1.61003	0.0089	0.0289547	yes
XLOC_014723	-	chr5:5482135-5484631	WT	MU	0.156473	0.445585	1.50979	0.0005	0.00238095	yes
XLOC_014725	-	chr5:5487093-5488989	WT	MU	23.251	112.839	2.2789	5e-05	0.000297409	yes
XLOC_014727	-	chr5:5797490-5798803	WT	MU	0.0820394	0.393954	2.26364	0.0084	0.0275678	yes
XLOC_014734	-	chr5:6820956-6821388	WT	MU	0.130319	0.914418	2.81081	0.00675	0.0228775	yes
XLOC_014736	-	chr5:7085398-7085799	WT	MU	0.918741	2.21608	1.27028	0.01175	0.0366224	yes
XLOC_014762	-	chr5:10263655-10264575	WT	MU	0.29593	0.886794	1.58334	0.0029	0.0110362	yes
XLOC_014768	-	chr5:11700367-11701623	WT	MU	0.287046	0.937342	1.70729	0.00025	0.00128433	yes
XLOC_014776	-	chr5:13109075-13109979	WT	MU	1.9787	5.71903	1.53122	5e-05	0.000297409	yes
XLOC_014778	-	chr5:13332953-13333775	WT	MU	0.232523	1.87635	3.01249	0.00015	0.000815612	yes
XLOC_014784	-	chr5:14372468-14372842	WT	MU	1.25578	2.98283	1.2481	0.00675	0.0228775	yes
XLOC_014789	-	chr5:16731526-16733201	WT	MU	0.645033	0.272339	-1.24397	0.00095	0.00419729	yes
XLOC_014801	-	chr5:17336479-17336609	WT	MU	242.144	534.393	1.14203	5e-05	0.000297409	yes
XLOC_014810	-	chr5:20385208-20388206	WT	MU	0.109751	0.475433	2.11501	5e-05	0.000297409	yes
XLOC_014816	-	chr5:22083619-22084039	WT	MU	2.29264	0.709909	-1.69131	0.00425	0.0153331	yes
XLOC_014828	-	chr5:24136011-24137024	WT	MU	0.438976	1.13299	1.36793	0.001	0.00438273	yes
XLOC_014830	-	chr5:24600706-24601506	WT	MU	0.160015	0.613064	1.93783	0.0124	0.0383114	yes
XLOC_014837	-	chr5:25256380-25256789	WT	MU	1.83971	0.423698	-2.11837	0.0069	0.0233155	yes
XLOC_014852	-	chr5:26436425-26437270	WT	MU	10.0738	0.69496	-3.85754	5e-05	0.000297409	yes
XLOC_014855	-	chr5:26937567-26937716	WT	MU	20.35	60.04	1.5609	0.00215	0.0084957	yes
XLOC_014872	-	chr5:29120375-29120951	WT	MU	1.49667	0.366366	-2.0304	0.0022	0.00866615	yes
XLOC_014891	-	chr5:32145676-32146237	WT	MU	1.18018	0.396548	-1.57344	0.01025	0.0325397	yes
XLOC_014892	-	chr5:32146314-32147159	WT	MU	0.725049	0.272722	-1.41065	0.0099	0.0316174	yes
XLOC_014901	-	chr5:33497588-33498137	WT	MU	2.5866	1.15647	-1.16133	0.00055	0.00259398	yes
XLOC_014915	-	chr5:35889591-35889788	WT	MU	11.0569	2.16902	-2.34982	0.00655	0.0222969	yes
XLOC_014941	Cs6g01370	chr6:635357-639971	WT	MU	0.152418	0.364625	1.25838	0.00095	0.00419729	yes
XLOC_014959	Cs6g01620	chr6:1007665-1008460	WT	MU	45.1538	20.3692	-1.14846	5e-05	0.000297409	yes
XLOC_014966	Cs6g01720	chr6:1086533-1089827	WT	MU	0.187458	1.10678	2.56173	5e-05	0.000297409	yes
XLOC_014972	Cs6g01840	chr6:1323110-1324445	WT	MU	652.335	266.013	-1.29412	5e-05	0.000297409	yes
XLOC_014975	Cs6g01870	chr6:1366826-1385206	WT	MU	9.54148	41.6307	2.12536	5e-05	0.000297409	yes
XLOC_014980	Cs6g01980	chr6:1510413-1511745	WT	MU	0.229453	0.513171	1.16124	0.0121	0.037528	yes
XLOC_015034	Cs6g02900,Cs6g02910	chr6:2899502-2907622	WT	MU	0.374146	0.817659	1.1279	0.0115	0.0359319	yes
XLOC_015050	Cs6g03210	chr6:3370575-3371513	WT	MU	0.404753	2.22242	2.45702	5e-05	0.000297409	yes
XLOC_015101	Cs6g04230	chr6:4847074-4855585	WT	MU	1.90832	4.17638	1.12995	5e-05	0.000297409	yes
XLOC_015148	Cs6g05130	chr6:6383401-6386446	WT	MU	0.47846	2.94557	2.62208	5e-05	0.000297409	yes
XLOC_015158	Cs6g05275	chr6:6561642-6562522	WT	MU	0.115735	0.926307	3.00066	0.0056	0.0194934	yes
XLOC_015162	Cs6g05350	chr6:6671537-6672483	WT	MU	1.39993	0.430069	-1.70271	0.0002	0.00105566	yes
XLOC_015184	Cs6g05660	chr6:7122189-7122776	WT	MU	6.7925	3.1023	-1.13061	5e-05	0.000297409	yes
XLOC_015186	Cs6g05680	chr6:7164520-7169449	WT	MU	0.279961	0.673652	1.26678	5e-05	0.000297409	yes
XLOC_015215	Cs6g06180	chr6:7866251-7868169	WT	MU	0.193799	0.551834	1.50967	0.00055	0.00259398	yes
XLOC_015234	Cs6g06475	chr6:8375962-8378099	WT	MU	0.241879	1.00228	2.05094	0.00375	0.013823	yes
XLOC_015241	Cs6g06640	chr6:8638758-8641278	WT	MU	2.9303	5.92475	1.0157	5e-05	0.000297409	yes
XLOC_015243	Cs6g06660	chr6:8657898-8661019	WT	MU	4.42112	16.4542	1.89597	5e-05	0.000297409	yes
XLOC_015267	Cs6g06960	chr6:8849525-8853035	WT	MU	10.7238	3.87044	-1.47025	5e-05	0.000297409	yes
XLOC_015272	Cs6g07030	chr6:8960579-8963038	WT	MU	0.990946	2.0292	1.03403	5e-05	0.000297409	yes
XLOC_015280	Cs6g07190	chr6:9077826-9078875	WT	MU	141.214	32.2574	-2.13018	5e-05	0.000297409	yes
XLOC_015282	Cs6g07240	chr6:9104310-9105336	WT	MU	5.92589	1.81525	-1.70686	5e-05	0.000297409	yes
XLOC_015289	Cs6g07370	chr6:9212158-9219790	WT	MU	84.6137	40.6218	-1.05864	5e-05	0.000297409	yes
XLOC_015290	Cs6g07400	chr6:9231007-9234353	WT	MU	17.3172	4.13084	-2.0677	5e-05	0.000297409	yes
XLOC_015292	Cs6g07430	chr6:9274133-9279518	WT	MU	0.131724	0.692121	2.3935	0.0019	0.00763781	yes
XLOC_015306	Cs6g07700	chr6:9553496-9554643	WT	MU	3.51231	27.6831	2.97851	5e-05	0.000297409	yes
XLOC_015333	Cs6g08360	chr6:10345656-10346989	WT	MU	0.469222	1.8434	1.97403	5e-05	0.000297409	yes
XLOC_015345	Cs6g08550	chr6:10533422-10535997	WT	MU	6.45601	2.43015	-1.40959	5e-05	0.000297409	yes
XLOC_015365	Cs6g08900	chr6:10836933-10838143	WT	MU	0.517759	0.185785	-1.47864	0.00485	0.0172331	yes
XLOC_015378	Cs6g09160	chr6:10982055-10984886	WT	MU	2.50842	6.73629	1.42518	5e-05	0.000297409	yes
XLOC_015390	Cs6g09480	chr6:11250831-11252157	WT	MU	2.51481	6.64997	1.4029	5e-05	0.000297409	yes
XLOC_015411	Cs6g09780	chr6:11545880-11548366	WT	MU	30.0817	11.422	-1.39707	5e-05	0.000297409	yes
XLOC_015412	Cs6g09790	chr6:11549097-11549635	WT	MU	6.2619	2.22156	-1.49503	5e-05	0.000297409	yes
XLOC_015420	Cs6g09940	chr6:11639320-11641007	WT	MU	13.368	50.8516	1.92751	5e-05	0.000297409	yes
XLOC_015424	Cs6g09980	chr6:11685506-11686621	WT	MU	0.321089	0.671848	1.06516	0.014	0.0423797	yes
XLOC_015430	Cs6g10110	chr6:11781310-11782592	WT	MU	0.176197	0.617545	1.80936	0.0026	0.0100363	yes
XLOC_015449	Cs6g10640	chr6:12117805-12118833	WT	MU	3.99769	9.6544	1.27202	5e-05	0.000297409	yes
XLOC_015477	Cs6g11300	chr6:12525842-12526689	WT	MU	4.88291	2.1403	-1.18993	5e-05	0.000297409	yes
XLOC_015498	Cs6g11630	chr6:12796598-12799346	WT	MU	0.0824221	0.452647	2.45728	0.00935	0.0301613	yes
XLOC_015519	Cs6g12110	chr6:13488382-13692760	WT	MU	1.06881	4.6698	2.12735	0.00025	0.00128433	yes
XLOC_015528	Cs6g12270	chr6:13740485-13953410	WT	MU	5.20639	24.5475	2.23722	5e-05	0.000297409	yes
XLOC_015536	Cs6g12390	chr6:14000670-14002304	WT	MU	11.4932	25.1789	1.13143	5e-05	0.000297409	yes
XLOC_015545	Cs6g12480	chr6:14133991-14135582	WT	MU	122.826	425.549	1.79271	5e-05	0.000297409	yes
XLOC_015561	Cs6g12830	chr6:14403275-14406884	WT	MU	0.270294	1.16988	2.11376	5e-05	0.000297409	yes
XLOC_015567	Cs6g12920	chr6:14513597-14515048	WT	MU	13.4127	1.92008	-2.80436	5e-05	0.000297409	yes
XLOC_015570	Cs6g13010	chr6:14595334-14599285	WT	MU	10.252	23.5739	1.20128	5e-05	0.000297409	yes
XLOC_015582	Cs6g13230	chr6:14741395-14746303	WT	MU	0.150486	0.652902	2.11724	0.00015	0.000815612	yes
XLOC_015584	Cs6g13250	chr6:14750867-14754145	WT	MU	0.493824	2.88227	2.54514	5e-05	0.000297409	yes
XLOC_015589	Cs6g13326,Cs6g13330	chr6:14798150-14806562	WT	MU	1.08577	3.20807	1.56298	0.00105	0.00457803	yes
XLOC_015592	Cs6g13360	chr6:14825668-14826541	WT	MU	23.2046	6.20116	-1.9038	5e-05	0.000297409	yes
XLOC_015597	Cs6g13500	chr6:14940905-14945105	WT	MU	4.99256	2.0567	-1.27945	5e-05	0.000297409	yes
XLOC_015599	Cs6g13560	chr6:14987575-14992571	WT	MU	0.743078	2.6428	1.83048	5e-05	0.000297409	yes
XLOC_015634	-	chr6:15533444-15535043	WT	MU	0.269892	0.623723	1.20853	0.00225	0.00883897	yes
XLOC_015664	-	chr6:15939992-15940152	WT	MU	5.16234	22.1463	2.10097	0.01	0.0319065	yes
XLOC_015673	Cs6g15100	chr6:16185360-16189028	WT	MU	60.4162	25.7826	-1.22854	5e-05	0.000297409	yes
XLOC_015676	Cs6g15130	chr6:16205137-16206447	WT	MU	220.034	34.4314	-2.67593	5e-05	0.000297409	yes
XLOC_015677	Cs6g15140	chr6:16216391-16218459	WT	MU	1.0834	0.305117	-1.82813	5e-05	0.000297409	yes
XLOC_015678	Cs6g15150	chr6:16222744-16223955	WT	MU	3.61572	1.03949	-1.7984	5e-05	0.000297409	yes
XLOC_015679	Cs6g15160	chr6:16239618-16243110	WT	MU	9.32654	3.58933	-1.37763	5e-05	0.000297409	yes
XLOC_015680	Cs6g15170	chr6:16256917-16258258	WT	MU	0.0825478	0.395741	2.26126	0.009	0.0292189	yes
XLOC_015687	Cs6g15290	chr6:16369773-16377089	WT	MU	280.053	135.364	-1.04886	5e-05	0.000297409	yes
XLOC_015693	Cs6g15360	chr6:16452696-16453248	WT	MU	1.62477	7.02323	2.1119	5e-05	0.000297409	yes
XLOC_015695	Cs6g15380	chr6:16462018-16462645	WT	MU	12.9676	38.937	1.58623	5e-05	0.000297409	yes
XLOC_015696	Cs6g15400	chr6:16472809-16473163	WT	MU	0.276964	3.0069	3.44051	0.007	0.0235903	yes
XLOC_015710	Cs6g15800	chr6:16792318-16795998	WT	MU	14.5809	44.3864	1.60604	5e-05	0.000297409	yes
XLOC_015754	Cs6g17000	chr6:17602957-17606424	WT	MU	1.21729	3.71416	1.60937	5e-05	0.000297409	yes
XLOC_015784	Cs6g17530	chr6:18003431-18006136	WT	MU	0.29702	0.755703	1.34726	5e-05	0.000297409	yes
XLOC_015787	Cs6g17580	chr6:18070036-18074133	WT	MU	1.09359	4.57784	2.06559	5e-05	0.000297409	yes
XLOC_015797	Cs6g17750	chr6:18180503-18181419	WT	MU	4.00418	10.0844	1.33255	5e-05	0.000297409	yes
XLOC_015804	Cs6g17950	chr6:18288982-18290509	WT	MU	178.232	86.9622	-1.0353	5e-05	0.000297409	yes
XLOC_015805	Cs6g17960	chr6:18292515-18293232	WT	MU	151.705	55.3327	-1.45507	5e-05	0.000297409	yes
XLOC_015806	Cs6g17970	chr6:18300212-18301610	WT	MU	0.911551	2.06785	1.18174	5e-05	0.000297409	yes
XLOC_015820	Cs6g18340	chr6:18482652-18483621	WT	MU	0.46871	4.48703	3.259	5e-05	0.000297409	yes
XLOC_015822	Cs6g18360	chr6:18491425-18493369	WT	MU	20.9284	9.64032	-1.11831	5e-05	0.000297409	yes
XLOC_015823	Cs6g18370	chr6:18499470-18504124	WT	MU	1.78408	4.78881	1.42448	5e-05	0.000297409	yes
XLOC_015825	Cs6g18390	chr6:18517452-18521539	WT	MU	5.14613	11.1434	1.11463	5e-05	0.000297409	yes
XLOC_015834	Cs6g18580	chr6:18643144-18647902	WT	MU	37.5427	14.8201	-1.34097	5e-05	0.000297409	yes
XLOC_015840	Cs6g18700	chr6:18715059-18716591	WT	MU	6.15944	1.11622	-2.46418	5e-05	0.000297409	yes
XLOC_015857	Cs6g19180	chr6:19093004-19095835	WT	MU	120.692	37.3247	-1.69313	5e-05	0.000297409	yes
XLOC_015889	Cs6g19760	chr6:19459116-19461609	WT	MU	0.640055	3.30782	2.36961	5e-05	0.000297409	yes
XLOC_015918	Cs6g20490	chr6:19938071-19940062	WT	MU	20.253	9.62649	-1.07305	5e-05	0.000297409	yes
XLOC_015936	Cs6g20790	chr6:20150078-20151866	WT	MU	0.436436	0.206342	-1.08074	0.0127	0.039065	yes
XLOC_015944	Cs6g20920,Cs6g20930	chr6:20227054-20230431	WT	MU	4.61713	11.3895	1.30264	5e-05	0.000297409	yes
XLOC_015945	Cs6g20940	chr6:20230505-20233246	WT	MU	0.960463	2.85638	1.57239	5e-05	0.000297409	yes
XLOC_015958	Cs6g21210	chr6:20426663-20428320	WT	MU	0.925852	1.95879	1.08111	5e-05	0.000297409	yes
XLOC_015965	Cs6g21320	chr6:20496691-20498832	WT	MU	105.627	541.765	2.35869	5e-05	0.000297409	yes
XLOC_015971	Cs6g21420	chr6:20568968-20573128	WT	MU	24.3193	186.168	2.93643	5e-05	0.000297409	yes
XLOC_015976	Cs6g21520	chr6:20631375-20633216	WT	MU	146.31	46.0223	-1.66862	5e-05	0.000297409	yes
XLOC_015977	Cs6g21530	chr6:20645243-20647609	WT	MU	0.472608	0.198275	-1.25314	0.0035	0.0130083	yes
XLOC_015993	Cs6g21850	chr6:20826047-20831037	WT	MU	7.58872	17.5436	1.20902	5e-05	0.000297409	yes
XLOC_016013	Cs6g22270	chr6:21077056-21080763	WT	MU	1.0761	2.88361	1.42207	5e-05	0.000297409	yes
XLOC_016021	Cs6g22380	chr6:21148780-21149829	WT	MU	0.605298	0.272458	-1.15161	0.01695	0.0497588	yes
XLOC_016078	Cs6g02260,Cs6g02270	chr6:1803044-1839769	WT	MU	15.9169	35.5804	1.16052	5e-05	0.000297409	yes
XLOC_016123	Cs6g03330	chr6:3623939-3625695	WT	MU	0.223236	1.01818	2.18935	5e-05	0.000297409	yes
XLOC_016124	Cs6g03340	chr6:3644152-3645811	WT	MU	0.0736651	0.350819	2.25167	0.00185	0.0074755	yes
XLOC_016125	Cs6g03350	chr6:3650296-3651940	WT	MU	0.182428	0.853661	2.22633	5e-05	0.000297409	yes
XLOC_016158	Cs6g04020	chr6:4599039-4606693	WT	MU	0.975662	2.0498	1.07103	0.00025	0.00128433	yes
XLOC_016196	Cs6g04860	chr6:5822735-5823870	WT	MU	0.418814	1.46237	1.80392	0.00085	0.00380625	yes
XLOC_016202	Cs6g05000	chr6:6069861-6070393	WT	MU	2.65974	1.20476	-1.14254	0.00065	0.00299567	yes
XLOC_016215	Cs6g05280	chr6:6564687-6567735	WT	MU	3.97056	8.21748	1.04935	5e-05	0.000297409	yes
XLOC_016227	Cs6g05580	chr6:7078014-7079382	WT	MU	0.932355	2.08559	1.1615	0.00015	0.000815612	yes
XLOC_016292	Cs6g07080	chr6:8978084-8979693	WT	MU	15.8356	33.8027	1.09396	5e-05	0.000297409	yes
XLOC_016297	Cs6g07140	chr6:9044138-9048467	WT	MU	0.927713	2.83536	1.61178	5e-05	0.000297409	yes
XLOC_016306	Cs6g07310	chr6:9164496-9165164	WT	MU	3.11312	9.42715	1.59846	5e-05	0.000297409	yes
XLOC_016312	Cs6g07420	chr6:9268784-9270901	WT	MU	774.627	346.193	-1.16193	5e-05	0.000297409	yes
XLOC_016327	Cs6g07690	chr6:9535809-9545429	WT	MU	2.16728	16.1536	2.8979	5e-05	0.000297409	yes
XLOC_016334	Cs6g07840	chr6:9813736-9819942	WT	MU	82.3992	30.7432	-1.42236	5e-05	0.000297409	yes
XLOC_016338	Cs6g07920	chr6:9878923-9881742	WT	MU	0.761417	2.23731	1.555	5e-05	0.000297409	yes
XLOC_016368	Cs6g08320	chr6:10287456-10291775	WT	MU	1.12061	3.84583	1.77901	5e-05	0.000297409	yes
XLOC_016370	Cs6g08350	chr6:10315779-10317342	WT	MU	0.401248	0.836612	1.06007	0.0085	0.0278327	yes
XLOC_016398	Cs6g09030	chr6:10906618-10912670	WT	MU	1.24884	3.23036	1.37111	5e-05	0.000297409	yes
XLOC_016420	Cs6g09400	chr6:11166339-11168972	WT	MU	37.9916	79.0661	1.05738	5e-05	0.000297409	yes
XLOC_016421	Cs6g09420	chr6:11177524-11182537	WT	MU	17.1266	82.5529	2.26908	5e-05	0.000297409	yes
XLOC_016446	Cs6g10060	chr6:11741604-11745875	WT	MU	5.66165	11.7067	1.04804	5e-05	0.000297409	yes
XLOC_016450	Cs6g10120	chr6:11786018-11787703	WT	MU	137.767	60.3254	-1.19139	5e-05	0.000297409	yes
XLOC_016456	Cs6g10220	chr6:11840229-11842579	WT	MU	2.78643	0.85939	-1.69703	5e-05	0.000297409	yes
XLOC_016482	Cs6g10610	chr6:12101630-12103353	WT	MU	13.2831	6.6284	-1.00286	5e-05	0.000297409	yes
XLOC_016499	Cs6g10880	chr6:12287864-12290013	WT	MU	1.94262	0.700863	-1.4708	5e-05	0.000297409	yes
XLOC_016607	Cs6g13180	chr6:14702910-14708981	WT	MU	1.56135	4.78352	1.61527	5e-05	0.000297409	yes
XLOC_016639	Cs6g13840	chr6:15235632-15239080	WT	MU	0.305058	0.676859	1.14977	5e-05	0.000297409	yes
XLOC_016641	Cs6g13860	chr6:15261666-15263707	WT	MU	4.8813	9.8992	1.02005	5e-05	0.000297409	yes
XLOC_016668	Cs6g14430	chr6:15642921-15650122	WT	MU	0.932138	0.35566	-1.39004	5e-05	0.000297409	yes
XLOC_016674	Cs6g14540	chr6:15714613-15716986	WT	MU	0.157583	0.586433	1.89586	0.0006	0.00279908	yes
XLOC_016695	Cs6g14880	chr6:15969438-15971685	WT	MU	0.0292188	0.598168	4.35558	0.0026	0.0100363	yes
XLOC_016709	Cs6g15040	chr6:16140837-16144479	WT	MU	0.790884	0.207937	-1.92732	0.0001	0.000565826	yes
XLOC_016711	Cs6g15200	chr6:16284970-16290896	WT	MU	4.55224	2.04829	-1.15216	5e-05	0.000297409	yes
XLOC_016721	Cs6g15450	chr6:16533767-16535791	WT	MU	16.7503	6.91864	-1.27562	5e-05	0.000297409	yes
XLOC_016731	Cs6g15570	chr6:16649966-16650886	WT	MU	0.413278	0.118218	-1.80566	0.00795	0.0263004	yes
XLOC_016733	Cs6g15610	chr6:16670123-16672434	WT	MU	2.92863	14.3309	2.29083	5e-05	0.000297409	yes
XLOC_016737	Cs6g15680	chr6:16719486-16721896	WT	MU	7.84114	2.06062	-1.92799	5e-05	0.000297409	yes
XLOC_016740	Cs6g15730	chr6:16757508-16759362	WT	MU	2.44408	7.78888	1.67212	5e-05	0.000297409	yes
XLOC_016751	Cs6g15960	chr6:16914919-16918668	WT	MU	0.527974	0.187382	-1.49448	0.0002	0.00105566	yes
XLOC_016790	Cs6g16660	chr6:17315799-17318728	WT	MU	0.191359	0.850453	2.15195	5e-05	0.000297409	yes
XLOC_016797	Cs6g16750	chr6:17394600-17400081	WT	MU	0.334359	0.875861	1.3893	5e-05	0.000297409	yes
XLOC_016818	Cs6g17120	chr6:17697928-17701708	WT	MU	1.23688	0.6078	-1.02503	0.00195	0.00781238	yes
XLOC_016823	Cs6g17280	chr6:17787757-17797250	WT	MU	30.4665	11.6918	-1.38172	5e-05	0.000297409	yes
XLOC_016835	Cs6g17510	chr6:17980379-17981742	WT	MU	0.794665	2.35476	1.56716	5e-05	0.000297409	yes
XLOC_016846	Cs6g17760	chr6:18185481-18187758	WT	MU	10.2192	4.73607	-1.10952	5e-05	0.000297409	yes
XLOC_016863	Cs6g18050	chr6:18334320-18335800	WT	MU	5.3606	13.507	1.33324	5e-05	0.000297409	yes
XLOC_016877	Cs6g18290	chr6:18449374-18455474	WT	MU	26.6333	58.6709	1.13941	5e-05	0.000297409	yes
XLOC_016891	Cs6g18640,Cs6g18650	chr6:18665987-18674494	WT	MU	45.3574	22.254	-1.02728	5e-05	0.000297409	yes
XLOC_016893	Cs6g18680	chr6:18696524-18698451	WT	MU	99.4849	232.614	1.22539	5e-05	0.000297409	yes
XLOC_016895	Cs6g18720	chr6:18736398-18739491	WT	MU	3.10174	25.6393	3.04721	5e-05	0.000297409	yes
XLOC_016905	Cs6g18930	chr6:18917656-18919712	WT	MU	1.56854	0.701314	-1.16129	5e-05	0.000297409	yes
XLOC_016932	Cs6g19470	chr6:19291012-19294171	WT	MU	0.154553	1.17539	2.92697	5e-05	0.000297409	yes
XLOC_016975	Cs6g20270	chr6:19823322-19828263	WT	MU	0.110946	0.800266	2.85063	5e-05	0.000297409	yes
XLOC_017004	Cs6g20950	chr6:20234108-20235706	WT	MU	0.310194	0.768268	1.30844	0.00165	0.0067799	yes
XLOC_017006	Cs6g20980	chr6:20251733-20254216	WT	MU	2.85335	6.59613	1.20896	5e-05	0.000297409	yes
XLOC_017047	Cs6g21920	chr6:20863244-20865099	WT	MU	1.43373	0.630521	-1.18515	5e-05	0.000297409	yes
XLOC_017049	Cs6g21980	chr6:20893977-20894490	WT	MU	8.27233	3.50681	-1.23814	5e-05	0.000297409	yes
XLOC_017085	-	chr6:2970593-2971553	WT	MU	0.265916	0.718219	1.43345	0.0058	0.0200926	yes
XLOC_017104	-	chr6:4632249-4633381	WT	MU	0.343929	0.90112	1.38961	0.0013	0.00550755	yes
XLOC_017122	-	chr6:8393211-8394121	WT	MU	0.0944752	0.625645	2.72734	0.01015	0.0322679	yes
XLOC_017126	-	chr6:8916150-8916533	WT	MU	5.70829	2.64617	-1.10915	0.0005	0.00238095	yes
XLOC_017128	-	chr6:8957674-8959214	WT	MU	0.475171	1.49482	1.65346	5e-05	0.000297409	yes
XLOC_017147	-	chr6:11041896-11043204	WT	MU	2.99633	0.963479	-1.63687	5e-05	0.000297409	yes
XLOC_017157	-	chr6:12886502-12886956	WT	MU	0.281206	1.34398	2.25682	0.0122	0.0377512	yes
XLOC_017161	-	chr6:13996194-13998498	WT	MU	9.67757	21.8056	1.17198	5e-05	0.000297409	yes
XLOC_017162	-	chr6:14112679-14113407	WT	MU	0.700088	1.63256	1.22152	0.00155	0.00643312	yes
XLOC_017178	-	chr6:17555743-17558295	WT	MU	0.667471	1.40053	1.06919	5e-05	0.000297409	yes
XLOC_017204	-	chr7:95332-96791	WT	MU	33.6483	105.622	1.65031	5e-05	0.000297409	yes
XLOC_017247	Cs7g02010	chr7:636823-640292	WT	MU	157.262	66.969	-1.23161	5e-05	0.000297409	yes
XLOC_017264	Cs7g02360	chr7:837433-841350	WT	MU	2.09951	6.35356	1.59751	5e-05	0.000297409	yes
XLOC_017286	Cs7g02850	chr7:1138201-1139976	WT	MU	36.4659	8.66581	-2.07314	5e-05	0.000297409	yes
XLOC_017289	-	chr7:1162916-1165250	WT	MU	2.13273	0.890828	-1.25948	5e-05	0.000297409	yes
XLOC_017293	Cs7g02990	chr7:1247898-1249950	WT	MU	0.392909	0.0863204	-2.18642	0.00085	0.00380625	yes
XLOC_017296	Cs7g03030	chr7:1270702-1272133	WT	MU	0.619865	2.20335	1.82968	5e-05	0.000297409	yes
XLOC_017319	Cs7g03390	chr7:1479016-1480117	WT	MU	1.32894	3.67638	1.46802	5e-05	0.000297409	yes
XLOC_017330	Cs7g03580	chr7:1612551-1613434	WT	MU	2.03455	5.21497	1.35795	5e-05	0.000297409	yes
XLOC_017334	Cs7g03630	chr7:1646529-1649291	WT	MU	129.946	366.078	1.49424	5e-05	0.000297409	yes
XLOC_017336	Cs7g03680	chr7:1695513-1697979	WT	MU	0.371819	0.847759	1.18905	5e-05	0.000297409	yes
XLOC_017342	Cs7g03800	chr7:1769110-1778105	WT	MU	20.4333	8.84678	-1.2077	5e-05	0.000297409	yes
XLOC_017376	Cs7g04410	chr7:2227412-2229661	WT	MU	0.320917	1.14764	1.8384	5e-05	0.000297409	yes
XLOC_017383	Cs7g04520	chr7:2296392-2297816	WT	MU	8.13538	19.5717	1.26649	5e-05	0.000297409	yes
XLOC_017385	-	chr7:2349732-2350939	WT	MU	0.429291	1.74838	2.02599	5e-05	0.000297409	yes
XLOC_017391	Cs7g04750	chr7:2445033-2447331	WT	MU	2.12027	5.84175	1.46215	5e-05	0.000297409	yes
XLOC_017419	Cs7g05210	chr7:2758647-2762015	WT	MU	0.078215	0.47348	2.59779	0.0002	0.00105566	yes
XLOC_017444	Cs7g05820	chr7:3173503-3176159	WT	MU	92.4755	44.9066	-1.04214	5e-05	0.000297409	yes
XLOC_017457	Cs7g06130	chr7:3499599-3502186	WT	MU	23.3612	59.7239	1.35419	5e-05	0.000297409	yes
XLOC_017459	Cs7g06170	chr7:3535276-3537417	WT	MU	10.0215	25.1456	1.32721	5e-05	0.000297409	yes
XLOC_017462	Cs7g06250	chr7:3598717-3601885	WT	MU	0.500847	0.228479	-1.13231	0.0006	0.00279908	yes
XLOC_017467	Cs7g06310	chr7:3675159-3677018	WT	MU	4.81632	2.19914	-1.13099	5e-05	0.000297409	yes
XLOC_017469	Cs7g06330	chr7:3705459-3719955	WT	MU	272.095	121.117	-1.1677	5e-05	0.000297409	yes
XLOC_017504	Cs7g07120	chr7:4236208-4237942	WT	MU	0.557173	1.86408	1.74227	5e-05	0.000297409	yes
XLOC_017554	Cs7g08110	chr7:5028346-5030689	WT	MU	2.65601	0.681129	-1.96326	5e-05	0.000297409	yes
XLOC_017571	Cs7g08640	chr7:5429941-5434603	WT	MU	0.764954	2.05158	1.42329	5e-05	0.000297409	yes
XLOC_017581	Cs7g08880	chr7:5572692-5576714	WT	MU	0.364251	1.54831	2.08769	0.0057	0.0197801	yes
XLOC_017593	Cs7g09100	chr7:5756938-5760863	WT	MU	79.0369	39.3133	-1.00751	5e-05	0.000297409	yes
XLOC_017606	Cs7g09330	chr7:5930202-5934036	WT	MU	30.2152	13.2337	-1.19105	5e-05	0.000297409	yes
XLOC_017648	Cs7g10200	chr7:6540777-6546919	WT	MU	63.0597	151.36	1.26319	5e-05	0.000297409	yes
XLOC_017651	Cs7g10240	chr7:6564419-6567947	WT	MU	1.15396	2.42162	1.06937	5e-05	0.000297409	yes
XLOC_017692	Cs7g10960	chr7:7168947-7188038	WT	MU	0.30385	0.735969	1.27628	0.0148	0.0443561	yes
XLOC_017719	Cs7g11480	chr7:7549927-7551285	WT	MU	1.20253	2.95626	1.2977	5e-05	0.000297409	yes
XLOC_017728	Cs7g11610	chr7:7624110-7627093	WT	MU	1.35909	0.518957	-1.38895	5e-05	0.000297409	yes
XLOC_017737	Cs7g11810	chr7:7789176-7796572	WT	MU	2.53565	0.878214	-1.52971	5e-05	0.000297409	yes
XLOC_017756	Cs7g12150	chr7:8066640-8070888	WT	MU	0.153213	0.729799	2.25196	5e-05	0.000297409	yes
XLOC_017795	Cs7g12790	chr7:8749677-8751526	WT	MU	0.522971	0.191557	-1.44896	0.001	0.00438273	yes
XLOC_017802	Cs7g12870	chr7:8842790-8845114	WT	MU	267.469	93.1148	-1.52229	5e-05	0.000297409	yes
XLOC_017805	Cs7g12910	chr7:8871939-8874747	WT	MU	39.9407	8.75176	-2.19022	5e-05	0.000297409	yes
XLOC_017807	Cs7g12950	chr7:8904158-8907257	WT	MU	0.1747	0.370804	1.08578	0.0122	0.0377512	yes
XLOC_017813	Cs7g13060	chr7:8993928-8995489	WT	MU	1.09636	0.50095	-1.12999	0.0005	0.00238095	yes
XLOC_017821	Cs7g13310	chr7:9206490-9209365	WT	MU	7.49056	19.4989	1.38025	5e-05	0.000297409	yes
XLOC_017822	Cs7g13320	chr7:9223347-9229219	WT	MU	4.04003	1.82183	-1.14898	5e-05	0.000297409	yes
XLOC_017830	Cs7g13460	chr7:9354681-9355862	WT	MU	1.45879	0.303513	-2.26494	0.0003	0.00151122	yes
XLOC_017831	Cs7g13465	chr7:9359126-9360118	WT	MU	1.67237	0.802411	-1.05948	0.00185	0.00747549	yes
XLOC_017832	Cs7g13470	chr7:9363300-9364847	WT	MU	7.08952	1.14083	-2.6356	5e-05	0.000297409	yes
XLOC_017899	Cs7g14790	chr7:10491536-10493129	WT	MU	0.1776	0.458761	1.36911	0.01315	0.0402409	yes
XLOC_017937	Cs7g15550	chr7:11114224-11117971	WT	MU	0.150397	1.14057	2.92291	5e-05	0.000297409	yes
XLOC_017995	Cs7g16680	chr7:12206720-12208069	WT	MU	7.10228	0.924093	-2.94217	5e-05	0.000297409	yes
XLOC_018001	Cs7g16790	chr7:12291175-12294193	WT	MU	0.252243	0.693202	1.45846	0.00015	0.000815612	yes
XLOC_018002	Cs7g16800	chr7:12305448-12305838	WT	MU	0.163987	1.03437	2.6571	0.01015	0.0322679	yes
XLOC_018007	Cs7g16850	chr7:12324471-12334966	WT	MU	44.3171	17.5686	-1.33487	5e-05	0.000297409	yes
XLOC_018022	Cs7g17090	chr7:12574953-12577285	WT	MU	0.150385	0.526647	1.80817	0.00045	0.00217256	yes
XLOC_018026	Cs7g17220	chr7:12823492-12824060	WT	MU	2.07005	0.339574	-2.60787	0.0016	0.00660806	yes
XLOC_018058	Cs7g18050,Cs7g18090,Cs7g18100,Cs7g18150,Cs7g18160,Cs7g18190,Cs7g18230,Cs7g18280	chr7:13844351-14056783	WT	MU	15.8065	89.1792	2.49619	5e-05	0.000297409	yes
XLOC_018071	Cs7g18270	chr7:13844351-14056783	WT	MU	1.35866	18.1139	3.73684	5e-05	0.000297409	yes
XLOC_018098	Cs7g18810	chr7:14753786-14759103	WT	MU	1.08962	2.76385	1.34285	5e-05	0.000297409	yes
XLOC_018109	Cs7g18940	chr7:14872667-14874188	WT	MU	0.173741	0.715316	2.04164	5e-05	0.000297409	yes
XLOC_018145	Cs7g19830	chr7:15969774-15973851	WT	MU	34.1864	16.7086	-1.03283	5e-05	0.000297409	yes
XLOC_018159	Cs7g20030	chr7:16266430-16274015	WT	MU	0.736723	1.59396	1.11343	5e-05	0.000297409	yes
XLOC_018188	Cs7g20580	chr7:17597798-17601473	WT	MU	18.5513	8.51818	-1.12291	5e-05	0.000297409	yes
XLOC_018196	Cs7g20700	chr7:17679640-17681335	WT	MU	69.6803	23.1133	-1.59203	5e-05	0.000297409	yes
XLOC_018246	Cs7g21700	chr7:19072268-19073226	WT	MU	36.2724	16.62	-1.12595	5e-05	0.000297409	yes
XLOC_018259	Cs7g21970,Cs7g21980	chr7:19415943-19419432	WT	MU	0.157524	0.577049	1.87312	5e-05	0.000297409	yes
XLOC_018321	Cs7g22820	chr7:20850186-20854471	WT	MU	0.802783	2.16444	1.43091	5e-05	0.000297409	yes
XLOC_018323	Cs7g22840	chr7:20923118-20927319	WT	MU	0.0543713	0.499082	3.19836	0.00055	0.00259398	yes
XLOC_018338	Cs7g23050	chr7:21449528-21450885	WT	MU	1.12434	0.332739	-1.75662	0.00205	0.00814997	yes
XLOC_018346	Cs7g23170	chr7:21802725-21803682	WT	MU	5.56537	2.50823	-1.14981	5e-05	0.000297409	yes
XLOC_018377	Cs7g23830	chr7:22700312-22704311	WT	MU	0.24715	0.564589	1.19181	0.00435	0.0156492	yes
XLOC_018453	Cs7g25460	chr7:25950029-25952883	WT	MU	0.533032	2.64138	2.309	5e-05	0.000297409	yes
XLOC_018474	Cs7g25900	chr7:26488881-26491300	WT	MU	22.892	4.64857	-2.29999	5e-05	0.000297409	yes
XLOC_018511	Cs7g26660	chr7:27311311-27313831	WT	MU	12.979	28.5276	1.13618	5e-05	0.000297409	yes
XLOC_018548	Cs7g27270	chr7:28072743-28079266	WT	MU	7.11136	15.9793	1.16801	5e-05	0.000297409	yes
XLOC_018555	Cs7g27480	chr7:28266764-28267547	WT	MU	0.77346	0.0903677	-3.09745	0.0085	0.0278327	yes
XLOC_018559	Cs7g27540	chr7:28311309-28312835	WT	MU	0.737411	2.60176	1.81895	5e-05	0.000297409	yes
XLOC_018599	Cs7g28340	chr7:28901767-28904826	WT	MU	7.99483	26.1018	1.70701	5e-05	0.000297409	yes
XLOC_018607	Cs7g28480	chr7:28996098-28997281	WT	MU	0.141008	0.755155	2.421	0.0016	0.00660806	yes
XLOC_018625	Cs7g28690	chr7:29164945-29166991	WT	MU	0.850119	0.308523	-1.46229	5e-05	0.000297409	yes
XLOC_018626	Cs7g28700	chr7:29172466-29173982	WT	MU	36.2753	16.3781	-1.14722	5e-05	0.000297409	yes
XLOC_018670	Cs7g29770	chr7:29928730-29930916	WT	MU	70.2049	142.766	1.02401	5e-05	0.000297409	yes
XLOC_018700	Cs7g30350	chr7:30390675-30396510	WT	MU	11.1925	4.92842	-1.18333	5e-05	0.000297409	yes
XLOC_018705	Cs7g30485	chr7:30521233-30523813	WT	MU	12.5569	6.07463	-1.04761	5e-05	0.000297409	yes
XLOC_018707	Cs7g30500	chr7:30538120-30539477	WT	MU	28.4867	10.447	-1.44719	5e-05	0.000297409	yes
XLOC_018737	Cs7g31060	chr7:30985717-30988479	WT	MU	4.02122	17.9273	2.15646	5e-05	0.000297409	yes
XLOC_018750	-	chr7:31220388-31221078	WT	MU	3.70402	1.2101	-1.61397	0.0001	0.000565826	yes
XLOC_018788	Cs7g32050	chr7:31796428-31800210	WT	MU	0.466501	1.0111	1.11598	5e-05	0.000297409	yes
XLOC_018791	Cs7g32120	chr7:31837111-31845396	WT	MU	17.2675	6.75256	-1.35456	5e-05	0.000297409	yes
XLOC_018796	Cs7g32200	chr7:31904959-31907464	WT	MU	2.95073	6.00529	1.02516	5e-05	0.000297409	yes
XLOC_018845	Cs7g01790	chr7:511313-513307	WT	MU	0.808668	0.216132	-1.90363	0.0003	0.00151122	yes
XLOC_018862	Cs7g02080	chr7:699933-702626	WT	MU	159.24	76.4805	-1.05804	5e-05	0.000297409	yes
XLOC_018868	Cs7g02220	chr7:765906-771294	WT	MU	2.07284	4.3593	1.07249	5e-05	0.000297409	yes
XLOC_018875	Cs7g02400	chr7:868750-872322	WT	MU	25.2378	11.6784	-1.11175	5e-05	0.000297409	yes
XLOC_018907	Cs7g02950	chr7:1222276-1225277	WT	MU	83.3955	21.5248	-1.95397	5e-05	0.000297409	yes
XLOC_018936	Cs7g03720	chr7:1727292-1730446	WT	MU	1.73571	0.485053	-1.83931	5e-05	0.000297409	yes
XLOC_018939	Cs7g03770	chr7:1743668-1745148	WT	MU	102.132	50.9317	-1.0038	5e-05	0.000297409	yes
XLOC_018949	Cs7g03950	chr7:1862773-1863978	WT	MU	0.526834	2.47118	2.22978	5e-05	0.000297409	yes
XLOC_018971	Cs7g04530	chr7:2297866-2300072	WT	MU	9.30351	4.45905	-1.06104	5e-05	0.000297409	yes
XLOC_018989	Cs7g04860	chr7:2498062-2499005	WT	MU	22.2143	9.78316	-1.18311	5e-05	0.000297409	yes
XLOC_018991	Cs7g04930	chr7:2546452-2547523	WT	MU	0.917035	0.36729	-1.32006	0.00015	0.000815612	yes
XLOC_018998	Cs7g05090	chr7:2673224-2673782	WT	MU	2.32433	0.479349	-2.27766	0.0014	0.00586844	yes
XLOC_019001	Cs7g05180	chr7:2739824-2740609	WT	MU	36.8508	15.4904	-1.25032	5e-05	0.000297409	yes
XLOC_019014	Cs7g05340	chr7:2836165-2839477	WT	MU	25.3017	12.0655	-1.06834	5e-05	0.000297409	yes
XLOC_019023	Cs7g05510	chr7:2976370-2981431	WT	MU	24.3866	54.3103	1.15514	5e-05	0.000297409	yes
XLOC_019056	Cs7g06090	chr7:3444813-3449251	WT	MU	5.28019	2.10764	-1.32496	5e-05	0.000297409	yes
XLOC_019067	Cs7g06340	chr7:3705459-3719955	WT	MU	108.319	47.2654	-1.19643	5e-05	0.000297409	yes
XLOC_019069	Cs7g06400	chr7:3743018-3746642	WT	MU	36.8782	16.3366	-1.17466	5e-05	0.000297409	yes
XLOC_019125	Cs7g07550	chr7:4591493-4595742	WT	MU	2.74994	5.50121	1.00035	5e-05	0.000297409	yes
XLOC_019148	Cs7g07980	chr7:4933579-4934355	WT	MU	37.1165	10.2021	-1.86319	5e-05	0.000297409	yes
XLOC_019150	-	chr7:4990063-4991228	WT	MU	0.739122	0.259215	-1.51167	0.0064	0.0218489	yes
XLOC_019165	-	chr7:5164274-5166934	WT	MU	0.359624	1.13371	1.65649	5e-05	0.000297409	yes
XLOC_019166	Cs7g08300	chr7:5167880-5170285	WT	MU	1.19174	7.22637	2.6002	5e-05	0.000297409	yes
XLOC_019190	Cs7g08690	chr7:5467957-5470730	WT	MU	14.6897	4.26497	-1.78419	5e-05	0.000297409	yes
XLOC_019193	Cs7g08770	chr7:5509887-5511875	WT	MU	0.231009	0.739245	1.67811	0.00015	0.000815612	yes
XLOC_019207	Cs7g09040	chr7:5711207-5713616	WT	MU	2.95637	6.63318	1.16587	5e-05	0.000297409	yes
XLOC_019216	Cs7g09260	chr7:5875603-5876786	WT	MU	1.19214	4.28291	1.84503	5e-05	0.000297409	yes
XLOC_019219	Cs7g09390	chr7:5963501-5967433	WT	MU	3.25155	8.75007	1.42817	5e-05	0.000297409	yes
XLOC_019229	Cs7g09590	chr7:6094248-6104613	WT	MU	30.2164	60.6419	1.00498	5e-05	0.000297409	yes
XLOC_019251	Cs7g10000	chr7:6408500-6413489	WT	MU	1.71692	3.48595	1.02173	5e-05	0.000297409	yes
XLOC_019285	Cs7g10640	chr7:6893421-6894235	WT	MU	1.10711	2.47867	1.16277	0.0001	0.000565826	yes
XLOC_019302	Cs7g10990	chr7:7213428-7217123	WT	MU	0.869657	0.311792	-1.47986	5e-05	0.000297409	yes
XLOC_019313	Cs7g11210	chr7:7383006-7387754	WT	MU	80.6447	19.3052	-2.06259	5e-05	0.000297409	yes
XLOC_019318	Cs7g11300	chr7:7439930-7442585	WT	MU	0.014979	0.44122	4.88049	0.0026	0.0100363	yes
XLOC_019341	Cs7g11820	chr7:7789176-7796572	WT	MU	38.4947	18.0131	-1.09561	5e-05	0.000297409	yes
XLOC_019362	Cs7g12400	chr7:8318950-8323182	WT	MU	3.04383	7.58547	1.31735	5e-05	0.000297409	yes
XLOC_019370	Cs7g12600	chr7:8559128-8560070	WT	MU	10.6768	46.0084	2.10742	5e-05	0.000297409	yes
XLOC_019371	Cs7g12610	chr7:8563223-8563952	WT	MU	3.13975	21.6458	2.78537	5e-05	0.000297409	yes
XLOC_019383	Cs7g12850	chr7:8808402-8813555	WT	MU	0.637299	1.64617	1.36907	5e-05	0.000297409	yes
XLOC_019407	Cs7g13280,Cs7g13290	chr7:9187685-9191230	WT	MU	6.17186	16.4162	1.41134	5e-05	0.000297409	yes
XLOC_019416	Cs7g13500	chr7:9381990-9386672	WT	MU	53.222	25.9129	-1.03835	5e-05	0.000297409	yes
XLOC_019433	Cs7g13860	chr7:9651120-9654971	WT	MU	0.416986	0.940068	1.17277	5e-05	0.000297409	yes
XLOC_019477	Cs7g14940	chr7:10585672-10587406	WT	MU	5.43933	12.2401	1.17011	5e-05	0.000297409	yes
XLOC_019498	Cs7g15320	chr7:10964836-10968495	WT	MU	4.42039	15.5613	1.81572	5e-05	0.000297409	yes
XLOC_019515	Cs7g15630	chr7:11201911-11203672	WT	MU	0.321973	1.24957	1.95642	5e-05	0.000297409	yes
XLOC_019525	Cs7g15870	chr7:11406270-11411590	WT	MU	0.192141	0.51072	1.41037	0.0003	0.00151122	yes
XLOC_019539	Cs7g16220,Cs7g16230	chr7:11773378-11778802	WT	MU	1.41979	5.11773	1.84982	5e-05	0.000297409	yes
XLOC_019540	Cs7g16240	chr7:11782542-11785636	WT	MU	2.08617	6.85309	1.7159	5e-05	0.000297409	yes
XLOC_019542	Cs7g16260	chr7:11802781-11805355	WT	MU	0.90795	2.4485	1.43122	5e-05	0.000297409	yes
XLOC_019566	Cs7g16660	chr7:12161867-12164912	WT	MU	92.796	33.091	-1.48762	5e-05	0.000297409	yes
XLOC_019587	Cs7g17110	chr7:12582302-12584791	WT	MU	0.462814	1.40781	1.60495	5e-05	0.000297409	yes
XLOC_019639	Cs7g18030	chr7:13828402-13829865	WT	MU	0.14221	0.670745	2.23774	0.00245	0.00953565	yes
XLOC_019648	Cs7g18430	chr7:14173491-14176433	WT	MU	1.58153	3.97109	1.32821	5e-05	0.000297409	yes
XLOC_019681	-	chr7:15060142-15061687	WT	MU	0.232631	0.536931	1.20669	0.01345	0.0409913	yes
XLOC_019688	Cs7g19160	chr7:15109210-15118437	WT	MU	139.119	29.6603	-2.22971	5e-05	0.000297409	yes
XLOC_019766	Cs7g20820	chr7:17833619-17834803	WT	MU	0.63947	2.00031	1.64528	5e-05	0.000297409	yes
XLOC_019820	Cs7g21790	chr7:19166655-19168923	WT	MU	0.664017	0.0515467	-3.68727	0.0003	0.00151122	yes
XLOC_019828	Cs7g21920	chr7:19382258-19383427	WT	MU	38.6516	82.0616	1.08618	5e-05	0.000297409	yes
XLOC_019841	Cs7g22300	chr7:19969052-19975978	WT	MU	3.32863	12.127	1.86522	5e-05	0.000297409	yes
XLOC_019846	Cs7g22390	chr7:20047096-20049962	WT	MU	62.2189	28.1749	-1.14294	5e-05	0.000297409	yes
XLOC_019853	-	chr7:20600306-20603156	WT	MU	0.174704	1.02188	2.54825	5e-05	0.000297409	yes
XLOC_019857	Cs7g22760	chr7:20670166-20674677	WT	MU	0.221813	0.723607	1.70586	5e-05	0.000297409	yes
XLOC_019861	Cs7g22860	chr7:20959617-20961446	WT	MU	5.88077	13.4294	1.19132	5e-05	0.000297409	yes
XLOC_019863	Cs7g22930	chr7:21145829-21146871	WT	MU	0.339262	1.3418	1.9837	0.00015	0.000815612	yes
XLOC_019864	Cs7g22940	chr7:21161919-21165056	WT	MU	1.02544	3.95337	1.94683	5e-05	0.000297409	yes
XLOC_019872	Cs7g23080	chr7:21617656-21619720	WT	MU	145.616	52.9375	-1.4598	5e-05	0.000297409	yes
XLOC_019874	Cs7g23120	chr7:21728849-21732671	WT	MU	4.25165	11.2647	1.40571	5e-05	0.000297409	yes
XLOC_019958	Cs7g24640	chr7:24413727-24417490	WT	MU	1.02784	2.60911	1.34393	5e-05	0.000297409	yes
XLOC_019959	Cs7g24650	chr7:24457563-24461324	WT	MU	0.093353	0.706544	2.92001	5e-05	0.000297409	yes
XLOC_020005	Cs7g25590	chr7:26184492-26189484	WT	MU	0.274159	0.602198	1.13523	5e-05	0.000297409	yes
XLOC_020013	Cs7g25700	chr7:26293421-26301878	WT	MU	0.64647	1.47262	1.18773	5e-05	0.000297409	yes
XLOC_020019	Cs7g25800	chr7:26403136-26405233	WT	MU	7.21942	2.07126	-1.80137	5e-05	0.000297409	yes
XLOC_020023	Cs7g25890	chr7:26484830-26486935	WT	MU	169.414	69.1691	-1.29236	5e-05	0.000297409	yes
XLOC_020024	Cs7g25900	chr7:26488881-26491300	WT	MU	9.55401	2.56521	-1.89703	5e-05	0.000297409	yes
XLOC_020062	Cs7g26620	chr7:27248678-27250144	WT	MU	85.4255	25.9299	-1.72005	5e-05	0.000297409	yes
XLOC_020067	Cs7g26710	chr7:27381633-27382885	WT	MU	365.849	56.692	-2.69003	5e-05	0.000297409	yes
XLOC_020091	Cs7g27240	chr7:28051045-28056343	WT	MU	0.522123	1.16383	1.15642	0.00185	0.00747549	yes
XLOC_020095	Cs7g27340	chr7:28139841-28141613	WT	MU	0.563685	1.23744	1.1344	0.00065	0.00299567	yes
XLOC_020096	Cs7g27350	chr7:28143606-28147334	WT	MU	0.2427	0.698815	1.52574	0.0006	0.00279908	yes
XLOC_020142	Cs7g28170	chr7:28797107-28798896	WT	MU	1.25094	5.57223	2.15524	5e-05	0.000297409	yes
XLOC_020152	Cs7g28370	chr7:28930375-28933072	WT	MU	5.07682	11.7632	1.21228	5e-05	0.000297409	yes
XLOC_020162	Cs7g28720	chr7:29194139-29196279	WT	MU	2.16426	5.02918	1.21645	5e-05	0.000297409	yes
XLOC_020171	Cs7g28830	chr7:29266887-29267915	WT	MU	0.789581	0.349307	-1.17659	0.01555	0.0463016	yes
XLOC_020182	Cs7g29020,Cs7g29040	chr7:29391706-29417938	WT	MU	194.496	66.5651	-1.5469	5e-05	0.000297409	yes
XLOC_020191	Cs7g29190	chr7:29549416-29550366	WT	MU	0.239003	0.631102	1.40084	0.01445	0.0435202	yes
XLOC_020205	Cs7g29470	chr7:29716236-29720350	WT	MU	0.303871	1.54675	2.34771	5e-05	0.000297409	yes
XLOC_020210	Cs7g29580	chr7:29782721-29785025	WT	MU	0.239613	0.969372	2.01634	5e-05	0.000297409	yes
XLOC_020219	Cs7g29740,Cs7g29750,Cs7g29760	chr7:29890066-29917468	WT	MU	396.023	830.169	1.06782	5e-05	0.000297409	yes
XLOC_020248	Cs7g30380	chr7:30403177-30405047	WT	MU	3.60461	1.22293	-1.5595	5e-05	0.000297409	yes
XLOC_020268	Cs7g30900	chr7:30809556-30811703	WT	MU	2.44813	9.58177	1.96861	5e-05	0.000297409	yes
XLOC_020272	Cs7g30960	chr7:30864580-30868012	WT	MU	0.510657	1.17943	1.20766	5e-05	0.000297409	yes
XLOC_020275	Cs7g31000	chr7:30890954-30894940	WT	MU	140.348	633.026	2.17326	5e-05	0.000297409	yes
XLOC_020295	Cs7g31320	chr7:31184870-31188392	WT	MU	3.78328	8.60839	1.18611	5e-05	0.000297409	yes
XLOC_020298	Cs7g31430	chr7:31259731-31262259	WT	MU	157.345	76.2381	-1.04534	5e-05	0.000297409	yes
XLOC_020302	Cs7g31500	chr7:31312644-31314452	WT	MU	25.8672	89.9124	1.7974	5e-05	0.000297409	yes
XLOC_020305	Cs7g31610	chr7:31439570-31441343	WT	MU	2.29738	5.54012	1.26993	5e-05	0.000297409	yes
XLOC_020308	Cs7g31640	chr7:31448406-31451014	WT	MU	0.920035	5.93355	2.68913	5e-05	0.000297409	yes
XLOC_020319	Cs7g31800	chr7:31599210-31602187	WT	MU	12.565	55.939	2.15444	5e-05	0.000297409	yes
XLOC_020343	Cs7g32400	chr7:32033902-32039077	WT	MU	28.9062	13.6496	-1.08252	5e-05	0.000297409	yes
XLOC_020353	-	chr7:54739-55165	WT	MU	0.385908	1.38312	1.84159	0.01495	0.0447128	yes
XLOC_020371	-	chr7:4791350-4792693	WT	MU	2.82437	6.31278	1.16035	5e-05	0.000297409	yes
XLOC_020372	-	chr7:4793870-4794318	WT	MU	1.15177	2.68639	1.22181	0.0039	0.0142873	yes
XLOC_020378	-	chr7:6374903-6375771	WT	MU	0.345539	0.756151	1.12983	0.01615	0.0477293	yes
XLOC_020383	-	chr7:8428416-8429456	WT	MU	0.694149	6.56906	3.24237	5e-05	0.000297409	yes
XLOC_020385	-	chr7:8460419-8461194	WT	MU	0.211829	0.706338	1.73746	0.0097	0.0311362	yes
XLOC_020386	-	chr7:8463357-8463664	WT	MU	1.18014	3.64673	1.62764	0.00595	0.0205488	yes
XLOC_020411	-	chr7:10484640-10485495	WT	MU	0.346133	0.846647	1.29043	0.0086	0.0281055	yes
XLOC_020416	-	chr7:11339326-11339943	WT	MU	4.17504	16.5762	1.98925	5e-05	0.000297409	yes
XLOC_020444	-	chr7:15359391-15360608	WT	MU	0.100872	0.37868	1.90845	0.0127	0.039065	yes
XLOC_020465	-	chr7:20112814-20114192	WT	MU	0.132767	0.441153	1.73238	0.00495	0.0175329	yes
XLOC_020472	-	chr7:21167880-21168646	WT	MU	0.156278	0.573897	1.87667	0.0147	0.0441218	yes
XLOC_020504	-	chr7:27156515-27157514	WT	MU	0.3661	0.741171	1.01757	0.0144	0.0434149	yes
XLOC_020509	-	chr7:27986227-27986522	WT	MU	104.039	49.7682	-1.06383	5e-05	0.000297409	yes
XLOC_020515	-	chr7:29178254-29179215	WT	MU	10.0478	3.98714	-1.33345	5e-05	0.000297409	yes
XLOC_020523	-	chr7:31105638-31107432	WT	MU	0.264905	0.728312	1.45908	0.00015	0.000815612	yes
XLOC_020524	-	chr7:31127373-31128148	WT	MU	0.300699	1.08243	1.84788	0.00155	0.00643312	yes
XLOC_020528	-	chr7:32133456-32133791	WT	MU	1.26527	4.06626	1.68426	0.00205	0.00814997	yes
XLOC_020533	Cs8g01080	chr8:68018-69930	WT	MU	1.21029	3.5463	1.55096	5e-05	0.000297409	yes
XLOC_020574	Cs8g01840	chr8:517062-518936	WT	MU	0.119104	0.495435	2.05647	0.0013	0.00550755	yes
XLOC_020575	Cs8g01850	chr8:523070-524721	WT	MU	0.0831964	0.407605	2.29258	0.00625	0.0214383	yes
XLOC_020586	Cs8g02110	chr8:702854-704293	WT	MU	6.37223	1.43241	-2.15336	5e-05	0.000297409	yes
XLOC_020617	Cs8g02740	chr8:1138804-1140754	WT	MU	6.71272	2.64751	-1.34226	5e-05	0.000297409	yes
XLOC_020666	Cs8g03770	chr8:1897419-1899420	WT	MU	113.013	54.7263	-1.04618	5e-05	0.000297409	yes
XLOC_020670	Cs8g03860	chr8:1943414-1953599	WT	MU	7.27923	3.38583	-1.10428	5e-05	0.000297409	yes
XLOC_020674	Cs8g03930	chr8:1991566-1992574	WT	MU	0.903847	2.34544	1.37571	0.0002	0.00105566	yes
XLOC_020688	Cs8g04290	chr8:2265293-2271180	WT	MU	0.5489	0.238832	-1.20055	0.0001	0.000565826	yes
XLOC_020689	Cs8g04300	chr8:2274098-2275617	WT	MU	6.68983	1.87435	-1.83558	5e-05	0.000297409	yes
XLOC_020714	Cs8g04850	chr8:2664388-2665047	WT	MU	1.34085	0.508221	-1.39962	0.0022	0.00866615	yes
XLOC_020735	Cs8g05230	chr8:2885472-2886775	WT	MU	1.9746	6.70607	1.76391	5e-05	0.000297409	yes
XLOC_020758	Cs8g05740	chr8:3320846-3322371	WT	MU	4.25761	1.82419	-1.22279	5e-05	0.000297409	yes
XLOC_020843	Cs8g07280	chr8:5172863-5174152	WT	MU	0.447745	1.94144	2.11638	5e-05	0.000297409	yes
XLOC_020853	Cs8g07390	chr8:5294760-5296622	WT	MU	1.48255	5.61557	1.92135	5e-05	0.000297409	yes
XLOC_020886	Cs8g08180	chr8:6342518-6352045	WT	MU	5.54047	1.00248	-2.46644	0.00595	0.0205488	yes
XLOC_020906	Cs8g08700,Cs8g08710	chr8:6997010-7012519	WT	MU	7.94743	25.776	1.69747	5e-05	0.000297409	yes
XLOC_021042	Cs8g11340	chr8:11526750-11531744	WT	MU	5.90457	2.05145	-1.52519	5e-05	0.000297409	yes
XLOC_021059	-	chr8:12367064-12369298	WT	MU	2.6879	0.843488	-1.67204	0.0001	0.000565826	yes
XLOC_021117	-	chr8:15142821-15143506	WT	MU	2.25143	0.573797	-1.97223	0.0107	0.0337561	yes
XLOC_021118	Cs8g12790	chr8:15161414-15163973	WT	MU	1.55237	3.10875	1.00186	5e-05	0.000297409	yes
XLOC_021122	Cs8g12940	chr8:15260405-15384391	WT	MU	0.794948	2.63584	1.72933	0.0029	0.0110362	yes
XLOC_021123	Cs8g12980	chr8:15260405-15384391	WT	MU	1.54491	5.13365	1.73247	5e-05	0.000297409	yes
XLOC_021128	Cs8g13070	chr8:15550552-15554174	WT	MU	0.185946	2.49032	3.74338	5e-05	0.000297409	yes
XLOC_021141	Cs8g13310	chr8:16029453-16030281	WT	MU	0.792849	0.158472	-2.32282	0.0009	0.00400529	yes
XLOC_021186	Cs8g14090	chr8:17026452-17027912	WT	MU	0.675657	3.24571	2.26417	5e-05	0.000297409	yes
XLOC_021196	Cs8g14210	chr8:17204963-17206711	WT	MU	0.390194	0.177032	-1.14018	0.01435	0.04329	yes
XLOC_021224	Cs8g14700	chr8:17785331-17788723	WT	MU	3.24907	10.2715	1.66055	5e-05	0.000297409	yes
XLOC_021240	Cs8g15100	chr8:18241701-18245470	WT	MU	0.593986	1.20102	1.01576	0.0012	0.00514213	yes
XLOC_021261	Cs8g15610	chr8:18766133-18769278	WT	MU	160.48	65.4633	-1.29364	5e-05	0.000297409	yes
XLOC_021287	Cs8g16140	chr8:19212163-19215208	WT	MU	4.80683	1.33113	-1.85243	5e-05	0.000297409	yes
XLOC_021302	Cs8g16380	chr8:19433604-19438483	WT	MU	0.519962	0.0389102	-3.74019	5e-05	0.000297409	yes
XLOC_021330	Cs8g16840	chr8:19774238-19775623	WT	MU	0.171336	0.79901	2.22138	0.00055	0.00259398	yes
XLOC_021347	Cs8g17190	chr8:20062472-20064704	WT	MU	0.560969	1.5819	1.49567	5e-05	0.000297409	yes
XLOC_021359	Cs8g17410	chr8:20246050-20246881	WT	MU	15.1699	7.24183	-1.06679	5e-05	0.000297409	yes
XLOC_021367	Cs8g17550	chr8:20376397-20379788	WT	MU	3.44835	7.67476	1.15422	5e-05	0.000297409	yes
XLOC_021385	Cs8g18020	chr8:20763152-20764015	WT	MU	13.1782	6.14292	-1.10116	5e-05	0.000297409	yes
XLOC_021395	Cs8g18290	chr8:20934696-20936758	WT	MU	25.4633	11.6458	-1.12861	5e-05	0.000297409	yes
XLOC_021396	Cs8g18300	chr8:20950419-20952249	WT	MU	14.0834	2.09159	-2.75133	5e-05	0.000297409	yes
XLOC_021427	Cs8g18930	chr8:21402721-21404984	WT	MU	0.614131	2.08689	1.76474	5e-05	0.000297409	yes
XLOC_021428	Cs8g18940	chr8:21411287-21413615	WT	MU	0.0794738	0.378265	2.25085	0.0005	0.00238095	yes
XLOC_021430	Cs8g18960	chr8:21418344-21420357	WT	MU	1.06589	3.5417	1.73238	5e-05	0.000297409	yes
XLOC_021439	Cs8g19110,Cs8g19120	chr8:21501446-21505843	WT	MU	19.1173	6.17011	-1.63151	5e-05	0.000297409	yes
XLOC_021442	Cs8g19230	chr8:21553498-21559426	WT	MU	37.9873	76.1058	1.00249	5e-05	0.000297409	yes
XLOC_021450	Cs8g19420	chr8:21628094-21629926	WT	MU	0.729499	1.84149	1.3359	5e-05	0.000297409	yes
XLOC_021456	Cs8g19570	chr8:21690374-21695426	WT	MU	2.469	6.70678	1.44169	5e-05	0.000297409	yes
XLOC_021479	Cs8g20030	chr8:21958836-21962956	WT	MU	2.97872	6.17149	1.05093	5e-05	0.000297409	yes
XLOC_021485	Cs8g20130	chr8:22010823-22020720	WT	MU	5.13552	0.999714	-2.36092	5e-05	0.000297409	yes
XLOC_021498	Cs8g20400	chr8:22200637-22204309	WT	MU	1.24139	2.6126	1.07353	5e-05	0.000297409	yes
XLOC_021505	Cs8g20470	chr8:22275068-22276287	WT	MU	0.400876	1.47826	1.88267	5e-05	0.000297409	yes
XLOC_021519	Cs8g20740	chr8:22470610-22472262	WT	MU	0.309559	2.08396	2.75104	5e-05	0.000297409	yes
XLOC_021531	Cs8g21000	chr8:22634848-22635875	WT	MU	0.756796	0.321366	-1.23569	0.0042	0.0151771	yes
XLOC_021532	Cs8g21030	chr8:22649352-22657661	WT	MU	1.74325	3.68587	1.08023	5e-05	0.000297409	yes
XLOC_021567	Cs8g01860	chr8:533633-535323	WT	MU	21.487	86.8837	2.01562	5e-05	0.000297409	yes
XLOC_021569	Cs8g01880	chr8:555553-557438	WT	MU	378.905	167.656	-1.17634	5e-05	0.000297409	yes
XLOC_021575	Cs8g02010	chr8:613618-628959	WT	MU	8.53602	18.0641	1.08149	5e-05	0.000297409	yes
XLOC_021584	Cs8g02220	chr8:775452-784168	WT	MU	3.08688	6.19593	1.00517	5e-05	0.000297409	yes
XLOC_021599	Cs8g02560	chr8:1004252-1007687	WT	MU	0.890582	5.25042	2.55961	5e-05	0.000297409	yes
XLOC_021622	Cs8g02920	chr8:1292721-1293446	WT	MU	107.727	12.5796	-3.09822	5e-05	0.000297409	yes
XLOC_021663	Cs8g03750	chr8:1880621-1881747	WT	MU	9.08821	3.42178	-1.40925	5e-05	0.000297409	yes
XLOC_021664	Cs8g03780,Cs8g03790	chr8:1908900-1915387	WT	MU	1.00258	12.1009	3.59333	5e-05	0.000297409	yes
XLOC_021719	Cs8g04830	chr8:2647509-2650979	WT	MU	2.39029	5.51828	1.20703	5e-05	0.000297409	yes
XLOC_021742	Cs8g05320	chr8:2929370-2931129	WT	MU	0.490869	1.7093	1.8	5e-05	0.000297409	yes
XLOC_021762	Cs8g05670	chr8:3265908-3267357	WT	MU	2.02738	6.53432	1.68842	5e-05	0.000297409	yes
XLOC_021776	Cs8g05940	chr8:3461586-3464579	WT	MU	0.386623	1.33893	1.79208	5e-05	0.000297409	yes
XLOC_021821	Cs8g06810	chr8:4745969-4748900	WT	MU	16.6011	37.0337	1.15756	5e-05	0.000297409	yes
XLOC_021922	Cs8g08820	chr8:7131063-7132799	WT	MU	2.93999	7.24752	1.30168	5e-05	0.000297409	yes
XLOC_021931	Cs8g09010	chr8:7240832-7243415	WT	MU	0.422372	0.937433	1.1502	5e-05	0.000297409	yes
XLOC_021963	Cs8g09720	chr8:8179482-8181430	WT	MU	1.84239	15.1688	3.04146	5e-05	0.000297409	yes
XLOC_021964	-	chr8:8195593-8198905	WT	MU	0.443419	1.87548	2.08052	0.00095	0.00419729	yes
XLOC_021965	Cs8g09730	chr8:8204106-8205969	WT	MU	0.142221	0.375153	1.39934	0.00785	0.0260121	yes
XLOC_021972	Cs8g09825	chr8:8479772-8480887	WT	MU	2.28596	1.08298	-1.07779	0.00205	0.00814997	yes
XLOC_022021	Cs8g10740	chr8:10038763-10039702	WT	MU	1.08464	2.22879	1.03905	0.0113	0.0354276	yes
XLOC_022026	Cs8g10860	chr8:10235221-10238110	WT	MU	2.01486	6.50113	1.69001	5e-05	0.000297409	yes
XLOC_022097	-	chr8:13214100-13216069	WT	MU	1.80538	3.86187	1.097	0.01055	0.033361	yes
XLOC_022140	Cs8g12570	chr8:14636981-14654103	WT	MU	0.557712	0.252406	-1.14377	0.00015	0.000815612	yes
XLOC_022143	Cs8g12630	chr8:14711183-14712590	WT	MU	0.245964	0.493224	1.00379	0.0156	0.0464163	yes
XLOC_022162	Cs8g13010	chr8:15405491-15411482	WT	MU	0.540588	1.3876	1.35999	5e-05	0.000297409	yes
XLOC_022163	Cs8g13020	chr8:15418666-15420175	WT	MU	0.914867	2.4624	1.42843	0.00095	0.00419729	yes
XLOC_022164	Cs8g13040	chr8:15479688-15486181	WT	MU	0.599201	1.67405	1.48223	5e-05	0.000297409	yes
XLOC_022187	Cs8g13600	chr8:16355946-16358822	WT	MU	0.372275	0.82481	1.14769	0.00025	0.00128433	yes
XLOC_022193	Cs8g13690	chr8:16412772-16414002	WT	MU	1.39322	3.00088	1.10696	5e-05	0.000297409	yes
XLOC_022195	Cs8g13710,Cs8g13730	chr8:16420101-16467905	WT	MU	118.479	42.0191	-1.49551	5e-05	0.000297409	yes
XLOC_022198	Cs8g13820	chr8:16572854-16576998	WT	MU	1.80151	4.07654	1.17814	5e-05	0.000297409	yes
XLOC_022204	Cs8g13910	chr8:16711668-16837441	WT	MU	0.608746	1.80308	1.56655	5e-05	0.000297409	yes
XLOC_022207	Cs8g13940,Cs8g13950,Cs8g13960	chr8:16711668-16837441	WT	MU	2.2147	7.71369	1.80031	5e-05	0.000297409	yes
XLOC_022208	Cs8g13970	chr8:16886964-16889895	WT	MU	1.48934	4.28057	1.52313	5e-05	0.000297409	yes
XLOC_022209	Cs8g14000	chr8:16931333-16933440	WT	MU	1.37215	3.91359	1.51206	5e-05	0.000297409	yes
XLOC_022210	Cs8g14010	chr8:16935145-16939170	WT	MU	2.56444	7.84743	1.61357	5e-05	0.000297409	yes
XLOC_022232	Cs8g14510	chr8:17563176-17565505	WT	MU	0.243532	0.743335	1.6099	5e-05	0.000297409	yes
XLOC_022248	Cs8g14810,Cs8g14840	chr8:17887689-18042265	WT	MU	6.71865	19.6827	1.55069	5e-05	0.000297409	yes
XLOC_022263	Cs8g15060	chr8:18175577-18178192	WT	MU	2.69944	0.0812174	-5.05473	5e-05	0.000297409	yes
XLOC_022298	Cs8g15670	chr8:18811278-18813030	WT	MU	20.3603	69.1225	1.7634	5e-05	0.000297409	yes
XLOC_022341	Cs8g16720	chr8:19698819-19703204	WT	MU	1.97296	4.91891	1.31798	5e-05	0.000297409	yes
XLOC_022359	Cs8g17090	chr8:19948144-19956919	WT	MU	48.037	137.561	1.51785	5e-05	0.000297409	yes
XLOC_022392	Cs8g17620	chr8:20437843-20438972	WT	MU	0.844639	0.321734	-1.39247	0.00725	0.0243071	yes
XLOC_022402	Cs8g17800	chr8:20579501-20581236	WT	MU	0.53497	1.1882	1.15125	5e-05	0.000297409	yes
XLOC_022439	Cs8g18510	chr8:21090673-21092748	WT	MU	7.13614	3.40129	-1.06906	5e-05	0.000297409	yes
XLOC_022447	Cs8g18660	chr8:21195952-21198997	WT	MU	0.32925	0.701337	1.09092	0.00245	0.00953565	yes
XLOC_022451	Cs8g18760	chr8:21265305-21267187	WT	MU	9.895	2.04465	-2.27484	5e-05	0.000297409	yes
XLOC_022453	Cs8g18780	chr8:21279903-21285966	WT	MU	41.3665	19.0524	-1.11849	5e-05	0.000297409	yes
XLOC_022466	-	chr8:21480871-21487373	WT	MU	0.419228	1.42357	1.76371	0.00505	0.0178246	yes
XLOC_022477	Cs8g19260	chr8:21564452-21565958	WT	MU	19.0178	6.40062	-1.57107	5e-05	0.000297409	yes
XLOC_022478	Cs8g19270	chr8:21566684-21568509	WT	MU	6.96833	2.41942	-1.52615	5e-05	0.000297409	yes
XLOC_022479	Cs8g19280	chr8:21570515-21572712	WT	MU	8.17534	3.15484	-1.37371	5e-05	0.000297409	yes
XLOC_022482	Cs8g19350	chr8:21609710-21614735	WT	MU	14.544	4.40138	-1.7244	0.00035	0.00173795	yes
XLOC_022491	Cs8g19510	chr8:21667990-21668854	WT	MU	1.54837	0.680412	-1.18627	0.0001	0.000565826	yes
XLOC_022521	Cs8g20150	chr8:22025004-22027632	WT	MU	0.17359	0.506254	1.54418	0.0018	0.00730561	yes
XLOC_022533	Cs8g20480	chr8:22280578-22282550	WT	MU	5.4979	12.9156	1.23216	5e-05	0.000297409	yes
XLOC_022575	-	chr8:2250839-2252127	WT	MU	1.78317	0.670718	-1.41067	5e-05	0.000297409	yes
XLOC_022581	-	chr8:3204473-3205207	WT	MU	0.309486	0.783007	1.33915	0.01575	0.0467936	yes
XLOC_022587	-	chr8:4515610-4516713	WT	MU	0.06254	0.512718	3.03531	0.01055	0.033361	yes
XLOC_022588	-	chr8:4760175-4760524	WT	MU	2.07144	0.543089	-1.93137	0.0133	0.0406568	yes
XLOC_022605	-	chr8:6092476-6093251	WT	MU	0.781662	3.13722	2.00487	5e-05	0.000297409	yes
XLOC_022619	-	chr8:10288428-10288589	WT	MU	51.9689	163.375	1.65247	5e-05	0.000297409	yes
XLOC_022623	-	chr8:11396615-11397018	WT	MU	0.975233	2.54607	1.38446	0.0053	0.0185868	yes
XLOC_022640	-	chr8:12803535-12803891	WT	MU	2.70808	0.536607	-2.33533	0.0044	0.0158149	yes
XLOC_022645	-	chr8:14810614-14811235	WT	MU	0.213746	1.04474	2.28918	0.0057	0.0197801	yes
XLOC_022649	-	chr8:15002465-15002781	WT	MU	10.5693	4.64513	-1.18609	0.0001	0.000565826	yes
XLOC_022652	-	chr8:15585731-15586439	WT	MU	9.50496	25.1982	1.40657	5e-05	0.000297409	yes
XLOC_022674	-	chr8:17772721-17774441	WT	MU	0.151815	0.370161	1.28584	0.00875	0.0285357	yes
XLOC_022679	-	chr8:18500376-18501141	WT	MU	2.1078	11.4779	2.44505	5e-05	0.000297409	yes
XLOC_022681	-	chr8:18621262-18622113	WT	MU	8.03552	0.158814	-5.66098	0.0001	0.000565826	yes
XLOC_022687	-	chr8:20285395-20285752	WT	MU	6.08549	2.29633	-1.40604	5e-05	0.000297409	yes
XLOC_022690	-	chr8:20318915-20319865	WT	MU	1.23097	0.440619	-1.48219	0.0004	0.00196069	yes
XLOC_022709	Cs9g01160	chr9:81007-84876	WT	MU	2.70609	8.25601	1.60923	5e-05	0.000297409	yes
XLOC_022722	Cs9g01430	chr9:255359-260757	WT	MU	17.3798	5.90068	-1.55846	5e-05	0.000297409	yes
XLOC_022768	Cs9g02390	chr9:940997-944825	WT	MU	18.8247	3.7154	-2.34104	5e-05	0.000297409	yes
XLOC_022797	-	chr9:1248356-1250375	WT	MU	2.61927	0.596734	-2.13401	5e-05	0.000297409	yes
XLOC_022803	Cs9g02990	chr9:1382902-1386552	WT	MU	0.566565	1.95329	1.7856	5e-05	0.000297409	yes
XLOC_022833	Cs9g03590	chr9:1830294-1830902	WT	MU	17.8738	40.5429	1.1816	5e-05	0.000297409	yes
XLOC_022838	Cs9g03640	chr9:1860763-1862423	WT	MU	0.734632	1.58274	1.10733	0.00045	0.00217256	yes
XLOC_022839	-	chr9:1864191-1865034	WT	MU	1.66048	0.680207	-1.28755	0.00065	0.00299567	yes
XLOC_022842	Cs9g03680	chr9:1874355-1876480	WT	MU	2.36672	1.01945	-1.21509	5e-05	0.000297409	yes
XLOC_022849	Cs9g03920	chr9:2002396-2094667	WT	MU	4.80124	9.72155	1.01778	5e-05	0.000297409	yes
XLOC_022859	Cs9g04050	chr9:2187047-2191674	WT	MU	0.241654	0.56592	1.22765	0.00105	0.00457803	yes
XLOC_022862	Cs9g04140	chr9:2252416-2253781	WT	MU	0.229514	2.24762	3.29175	5e-05	0.000297409	yes
XLOC_022878	Cs9g04500	chr9:2495488-2496183	WT	MU	1.95272	0.845451	-1.20769	0.00095	0.00419729	yes
XLOC_022880	-	chr9:2539658-2541470	WT	MU	1.7411	0.569253	-1.61286	5e-05	0.000297409	yes
XLOC_022886	Cs9g04690	chr9:2660345-2662796	WT	MU	21.6055	8.87717	-1.28323	5e-05	0.000297409	yes
XLOC_022897	Cs9g04890	chr9:2820929-2823510	WT	MU	233.661	114.053	-1.03472	5e-05	0.000297409	yes
XLOC_022903	Cs9g04980	chr9:2886807-2894495	WT	MU	425.066	143.388	-1.56776	5e-05	0.000297409	yes
XLOC_022915	Cs9g05220	chr9:3057958-3062116	WT	MU	109.189	33.6332	-1.69887	5e-05	0.000297409	yes
XLOC_022919	Cs9g05320	chr9:3123129-3126588	WT	MU	12.4031	36.5496	1.55915	5e-05	0.000297409	yes
XLOC_022921	Cs9g05340	chr9:3132406-3133258	WT	MU	0.891734	2.18113	1.29039	0.0003	0.00151122	yes
XLOC_022936	Cs9g05680	chr9:3354089-3359660	WT	MU	11.103	23.3479	1.07234	5e-05	0.000297409	yes
XLOC_022952	Cs9g06150	chr9:3726919-3728706	WT	MU	91.5271	28.1254	-1.70233	5e-05	0.000297409	yes
XLOC_022953	Cs9g06160	chr9:3729741-3731245	WT	MU	33.2828	6.72592	-2.30698	5e-05	0.000297409	yes
XLOC_022957	Cs9g06200	chr9:3757131-3758535	WT	MU	0.886899	0.269106	-1.72059	0.0001	0.000565826	yes
XLOC_022961	Cs9g06240	chr9:3784387-3785914	WT	MU	5.42594	1.89443	-1.51811	5e-05	0.000297409	yes
XLOC_022983	Cs9g06650	chr9:4119364-4124170	WT	MU	0.736772	1.68273	1.19152	5e-05	0.000297409	yes
XLOC_022987	Cs9g06720	chr9:4173247-4178317	WT	MU	1.92953	11.7947	2.61181	5e-05	0.000297409	yes
XLOC_023009	Cs9g07220	chr9:4487165-4487962	WT	MU	1.08419	0.330286	-1.71483	0.0009	0.00400529	yes
XLOC_023024	Cs9g07480	chr9:4635142-4636741	WT	MU	0.156105	0.400475	1.35919	0.01005	0.0320155	yes
XLOC_023053	Cs9g08030	chr9:5191435-5193017	WT	MU	0.629033	1.39437	1.14841	0.0003	0.00151122	yes
XLOC_023058	Cs9g08110	chr9:5269112-5271028	WT	MU	0.334658	0.906119	1.43701	0.00035	0.00173795	yes
XLOC_023071	Cs9g08270,Cs9g08380	chr9:5349851-5532020	WT	MU	1.09216	3.72853	1.77142	0.00215	0.0084957	yes
XLOC_023081	Cs9g08390,Cs9g08410	chr9:5548716-5657819	WT	MU	1.02734	16.0474	3.96536	5e-05	0.000297409	yes
XLOC_023091	Cs9g08660	chr9:5838181-5839348	WT	MU	109.198	44.0498	-1.30974	5e-05	0.000297409	yes
XLOC_023092	Cs9g08670	chr9:5839832-5840349	WT	MU	8.13238	3.67411	-1.14628	5e-05	0.000297409	yes
XLOC_023095	Cs9g08700	chr9:5850372-5851006	WT	MU	15.6636	33.49	1.09631	5e-05	0.000297409	yes
XLOC_023097	Cs9g08730	chr9:5890779-5894683	WT	MU	47.9877	98.8363	1.04238	5e-05	0.000297409	yes
XLOC_023113	Cs9g09010	chr9:6183615-6185631	WT	MU	0.6	2.33839	1.96248	5e-05	0.000297409	yes
XLOC_023194	-	chr9:8043569-8045114	WT	MU	0.14142	0.420485	1.57207	0.0025	0.00970407	yes
XLOC_023203	Cs9g10970	chr9:8535846-8540159	WT	MU	0.130276	1.25425	3.26718	5e-05	0.000297409	yes
XLOC_023247	Cs9g11750	chr9:9897390-9901054	WT	MU	0.31759	1.19342	1.90986	5e-05	0.000297409	yes
XLOC_023261	Cs9g11990	chr9:10153807-10702516	WT	MU	1.48313	8.702	2.5527	0.0012	0.00514213	yes
XLOC_023264	Cs9g12040	chr9:10153807-10702516	WT	MU	5.43187	26.1088	2.26501	5e-05	0.000297409	yes
XLOC_023270	Cs9g12120,Cs9g12180,Cs9g12290	chr9:10153807-10702516	WT	MU	3.76746	13.4467	1.83558	0.00175	0.00712702	yes
XLOC_023272	Cs9g12160,Cs9g12240	chr9:10153807-10702516	WT	MU	4.30722	13.0473	1.59893	0.0007	0.00320272	yes
XLOC_023274	Cs9g12220	chr9:10153807-10702516	WT	MU	1.52802	6.52447	2.0942	0.00075	0.00340603	yes
XLOC_023306	-	chr9:11309500-11309673	WT	MU	3.58705	19.0746	2.41078	0.004	0.0145875	yes
XLOC_023345	Cs9g13490	chr9:12757547-12781950	WT	MU	0.185759	0.699683	1.91327	5e-05	0.000297409	yes
XLOC_023346	Cs9g13500,Cs9g13520	chr9:12792681-12832558	WT	MU	1.09708	4.79431	2.12765	5e-05	0.000297409	yes
XLOC_023348	Cs9g13530	chr9:12860557-12861936	WT	MU	0.850341	1.91746	1.17308	5e-05	0.000297409	yes
XLOC_023353	Cs9g13610	chr9:13000788-13002208	WT	MU	2.05127	8.42729	2.03855	5e-05	0.000297409	yes
XLOC_023356	Cs9g13650	chr9:13071626-13072877	WT	MU	1.79603	0.878084	-1.03238	5e-05	0.000297409	yes
XLOC_023393	Cs9g14450	chr9:13832259-13841295	WT	MU	5.83236	2.48791	-1.22915	5e-05	0.000297409	yes
XLOC_023427	Cs9g15160,Cs9g15170	chr9:14601366-14664340	WT	MU	2.99746	6.50738	1.11834	0.00065	0.00299567	yes
XLOC_023428	Cs9g15180	chr9:14601366-14664340	WT	MU	0.58774	2.24948	1.93634	0.00045	0.00217256	yes
XLOC_023433	Cs9g15260	chr9:14685022-14695813	WT	MU	1.0562	3.20318	1.60063	0.00035	0.00173795	yes
XLOC_023435	Cs9g15280	chr9:14698268-14700437	WT	MU	4.27117	9.5329	1.15828	5e-05	0.000297409	yes
XLOC_023436	Cs9g15290,Cs9g15300	chr9:14703163-14710322	WT	MU	9.89404	23.3249	1.23724	5e-05	0.000297409	yes
XLOC_023440	Cs9g15350	chr9:14736019-14737848	WT	MU	0.568751	1.57367	1.46826	0.0001	0.000565826	yes
XLOC_023502	Cs9g16360	chr9:15767827-15772692	WT	MU	0.903106	0.449446	-1.00675	0.0001	0.000565826	yes
XLOC_023521	Cs9g16640	chr9:16122312-16125504	WT	MU	0.481651	0.235426	-1.03271	0.0008	0.00360875	yes
XLOC_023554	Cs9g17250	chr9:16602525-16605439	WT	MU	40.2627	13.1936	-1.6096	5e-05	0.000297409	yes
XLOC_023563	Cs9g17460	chr9:16766822-16769975	WT	MU	0.385458	0.0812306	-2.24648	0.00135	0.00569311	yes
XLOC_023593	Cs9g17990	chr9:17198575-17213873	WT	MU	47.1406	21.0966	-1.15996	5e-05	0.000297409	yes
XLOC_023602	Cs9g18280	chr9:17434285-17469654	WT	MU	0.964946	2.51401	1.38147	0.0089	0.0289547	yes
XLOC_023608	Cs9g18390	chr9:17558121-17563081	WT	MU	1.18297	0.558484	-1.08283	5e-05	0.000297409	yes
XLOC_023643	Cs9g19160	chr9:18184880-18185922	WT	MU	9.2515	22.4044	1.27602	5e-05	0.000297409	yes
XLOC_023671	Cs9g01160	chr9:81007-84876	WT	MU	3.34235	8.50706	1.3478	5e-05	0.000297409	yes
XLOC_023697	Cs9g01710	chr9:468114-470386	WT	MU	2.72993	10.7938	1.98326	5e-05	0.000297409	yes
XLOC_023702	Cs9g01800	chr9:556572-557311	WT	MU	3.29189	0.457048	-2.8485	5e-05	0.000297409	yes
XLOC_023729	Cs9g02240	chr9:831243-832231	WT	MU	9.94415	4.22027	-1.23651	5e-05	0.000297409	yes
XLOC_023734	Cs9g02400	chr9:940997-944825	WT	MU	103.792	20.9638	-2.30772	5e-05	0.000297409	yes
XLOC_023748	Cs9g02840	chr9:1232527-1234020	WT	MU	7.26377	32.3604	2.15544	5e-05	0.000297409	yes
XLOC_023769	Cs9g03310	chr9:1610777-1612866	WT	MU	1.6175	0.586902	-1.46257	0.0003	0.00151122	yes
XLOC_023786	Cs9g03730	chr9:1894307-1898100	WT	MU	51.1454	21.3407	-1.261	5e-05	0.000297409	yes
XLOC_023806	-	chr9:2002396-2094667	WT	MU	4.90634	13.2382	1.43199	5e-05	0.000297409	yes
XLOC_023811	Cs9g04030	chr9:2162046-2163735	WT	MU	23.4265	47.3295	1.0146	5e-05	0.000297409	yes
XLOC_023839	Cs9g04630	chr9:2594585-2596827	WT	MU	14.5246	36.8442	1.34294	5e-05	0.000297409	yes
XLOC_023862	Cs9g05140	chr9:3002092-3004078	WT	MU	49.5511	11.5738	-2.09805	5e-05	0.000297409	yes
XLOC_023880	Cs9g05430	chr9:3188654-3190193	WT	MU	0.0793767	0.398387	2.32738	0.00445	0.0159776	yes
XLOC_023917	Cs9g06010	chr9:3629115-3630910	WT	MU	6.2958	17.92	1.50911	5e-05	0.000297409	yes
XLOC_023925	Cs9g06360	chr9:3857933-3861946	WT	MU	0.672018	1.45066	1.11014	5e-05	0.000297409	yes
XLOC_023927	Cs9g06400	chr9:3895098-3896524	WT	MU	6.06685	24.0385	1.98633	5e-05	0.000297409	yes
XLOC_023941	Cs9g06730	chr9:4179274-4181239	WT	MU	0.268306	0.568847	1.08416	0.00165	0.0067799	yes
XLOC_023942	Cs9g06740	chr9:4184120-4185887	WT	MU	1.04782	3.02993	1.53189	5e-05	0.000297409	yes
XLOC_023946	Cs9g06790	chr9:4227371-4231347	WT	MU	0.178918	0.472138	1.39991	0.0003	0.00151122	yes
XLOC_023967	Cs9g07170	chr9:4479441-4485816	WT	MU	1.33018	4.03293	1.60021	0.00075	0.00340603	yes
XLOC_023969	Cs9g07210	chr9:4485872-4486869	WT	MU	6.22819	2.70266	-1.20443	5e-05	0.000297409	yes
XLOC_023995	Cs9g07790	chr9:4899643-4950572	WT	MU	61.764	27.5315	-1.16569	5e-05	0.000297409	yes
XLOC_024008	Cs9g07970	chr9:5140011-5142315	WT	MU	0.933679	2.93767	1.65367	5e-05	0.000297409	yes
XLOC_024039	Cs9g08890	chr9:6066601-6067591	WT	MU	51.623	24.8062	-1.05731	5e-05	0.000297409	yes
XLOC_024048	Cs9g09170	chr9:6385365-6388665	WT	MU	0.578598	1.53175	1.40455	5e-05	0.000297409	yes
XLOC_024053	Cs9g09290	chr9:6483559-6485599	WT	MU	0.259218	0.702304	1.43793	0.00025	0.00128433	yes
XLOC_024063	Cs9g09490	chr9:6667279-6678244	WT	MU	1.48406	0.571618	-1.37642	5e-05	0.000297409	yes
XLOC_024133	Cs9g10480	chr9:7748582-7750166	WT	MU	29.4403	85.7434	1.54223	5e-05	0.000297409	yes
XLOC_024139	Cs9g10570	chr9:7818221-7819147	WT	MU	1.24586	0.618177	-1.01105	0.01	0.0319065	yes
XLOC_024150	Cs9g10780	chr9:8176637-8178460	WT	MU	1.95315	4.0034	1.03542	5e-05	0.000297409	yes
XLOC_024151	Cs9g10790	chr9:8198828-8200194	WT	MU	0.350153	0.879273	1.32833	0.0097	0.0311362	yes
XLOC_024198	Cs9g11760	chr9:9902552-9904432	WT	MU	12.1116	5.22942	-1.21167	5e-05	0.000297409	yes
XLOC_024241	-	chr9:11190080-11191700	WT	MU	0.229775	1.07806	2.23014	0.001	0.00438273	yes
XLOC_024242	Cs9g12730	chr9:11208022-11210837	WT	MU	1.34362	2.73063	1.02311	5e-05	0.000297409	yes
XLOC_024248	Cs9g12790,Cs9g12800	chr9:11351791-11382797	WT	MU	1.70476	5.58733	1.71259	5e-05	0.000297409	yes
XLOC_024251	Cs9g12830	chr9:11460921-11462990	WT	MU	1.28109	5.64226	2.1389	5e-05	0.000297409	yes
XLOC_024252	Cs9g12840,Cs9g12890,Cs9g12900	chr9:11472315-11583202	WT	MU	1.31692	3.40232	1.36935	5e-05	0.000297409	yes
XLOC_024271	Cs9g13330	chr9:12205098-12614706	WT	MU	2.95757	7.96105	1.42854	0.0001	0.000565826	yes
XLOC_024283	Cs9g13620	chr9:13012077-13013535	WT	MU	2.68779	12.6997	2.2403	5e-05	0.000297409	yes
XLOC_024310	Cs9g14100	chr9:13552921-13553612	WT	MU	7.11193	3.21932	-1.14348	5e-05	0.000297409	yes
XLOC_024329	Cs9g14490	chr9:13891564-13894485	WT	MU	2.08895	5.2147	1.31981	5e-05	0.000297409	yes
XLOC_024331	Cs9g14510	chr9:13939578-13944370	WT	MU	2.28402	5.0394	1.14168	5e-05	0.000297409	yes
XLOC_024332	Cs9g14540	chr9:13972729-13976316	WT	MU	1.22689	5.68631	2.21248	5e-05	0.000297409	yes
XLOC_024333	Cs9g14550	chr9:13980441-13984070	WT	MU	5.74505	12.3356	1.10243	5e-05	0.000297409	yes
XLOC_024336	Cs9g14590	chr9:13998338-14003137	WT	MU	110.676	54.1708	-1.03076	5e-05	0.000297409	yes
XLOC_024341	Cs9g14660	chr9:14071941-14074770	WT	MU	68.618	11.0778	-2.63092	5e-05	0.000297409	yes
XLOC_024411	Cs9g16490	chr9:15917124-15918215	WT	MU	0.570287	1.87557	1.71757	0.0001	0.000565826	yes
XLOC_024421	Cs9g16630	chr9:16110824-16113827	WT	MU	4.52511	19.0968	2.07731	5e-05	0.000297409	yes
XLOC_024453	-	chr9:16701845-16703740	WT	MU	1.63987	4.80207	1.55007	5e-05	0.000297409	yes
XLOC_024479	Cs9g17840	chr9:17017218-17021992	WT	MU	0.295171	0.754374	1.35373	0.0135	0.0411126	yes
XLOC_024483	Cs9g18040,Cs9g18100,Cs9g18110	chr9:17241363-17292340	WT	MU	5.12325	23.0105	2.16716	5e-05	0.000297409	yes
XLOC_024488	Cs9g18140	chr9:17303115-17306472	WT	MU	3.99268	9.23009	1.20899	5e-05	0.000297409	yes
XLOC_024525	Cs9g18850	chr9:17969792-17971619	WT	MU	5.51406	11.3742	1.04457	5e-05	0.000297409	yes
XLOC_024563	-	chr9:1812907-1813021	WT	MU	288.361	716.872	1.31384	0.0051	0.0179791	yes
XLOC_024579	-	chr9:5043376-5043945	WT	MU	1.12749	0.324389	-1.79732	0.00905	0.0293435	yes
XLOC_024612	-	chr9:10784168-10789653	WT	MU	0.829812	0.129795	-2.67654	5e-05	0.000297409	yes
XLOC_024613	-	chr9:10867583-10867720	WT	MU	58.8099	141.519	1.26686	0.0022	0.00866615	yes
XLOC_024615	-	chr9:12062148-12063500	WT	MU	0.128604	0.378722	1.5582	0.0114	0.0356913	yes
XLOC_024633	-	chr9:12943350-12945311	WT	MU	25.7967	10.0423	-1.36109	5e-05	0.000297409	yes
XLOC_024635	-	chr9:13439566-13440433	WT	MU	0.751126	1.97303	1.39328	0.00015	0.000815612	yes
XLOC_024645	-	chr9:16095855-16098109	WT	MU	2.08104	6.54439	1.65296	5e-05	0.000297409	yes
XLOC_024646	-	chr9:16189647-16190876	WT	MU	0.129082	0.381887	1.56486	0.01455	0.0437366	yes
XLOC_024653	-	chr9:16491768-16492420	WT	MU	1.27193	0.595325	-1.09527	0.01155	0.0360714	yes
XLOC_024656	-	chr9:16700694-16701421	WT	MU	0.215044	1.85431	3.10818	0.0003	0.00151122	yes
XLOC_024660	-	chr9:17702140-17702253	WT	MU	184.476	612.17	1.7305	0.00925	0.0299008	yes
XLOC_024699	orange1.1t05830	chrUn:1809903-1813716	WT	MU	9.65507	41.0716	2.08878	5e-05	0.000297409	yes
XLOC_024703	orange1.1t00101	chrUn:2172444-2176235	WT	MU	0.827846	0.0531908	-3.96011	0.00015	0.000815612	yes
XLOC_024729	orange1.1t00156	chrUn:3345979-3351113	WT	MU	3.57119	7.36878	1.04502	5e-05	0.000297409	yes
XLOC_024755	orange1.1t00194	chrUn:4105964-4108706	WT	MU	22.5767	3.40186	-2.73044	5e-05	0.000297409	yes
XLOC_024761	orange1.1t00203	chrUn:4173909-4175006	WT	MU	0.0573061	0.552635	3.26957	0.00435	0.0156492	yes
XLOC_024771	orange1.1t00220	chrUn:4315571-4321371	WT	MU	4.30435	1.91877	-1.16561	5e-05	0.000297409	yes
XLOC_024796	orange1.1t00267	chrUn:4633105-4634755	WT	MU	8.7013	2.18833	-1.9914	5e-05	0.000297409	yes
XLOC_024799	orange1.1t00271	chrUn:4652698-4655242	WT	MU	0.847722	0.298086	-1.50786	5e-05	0.000297409	yes
XLOC_024804	orange1.1t00281	chrUn:4714266-4718424	WT	MU	4.0232	11.9163	1.56652	5e-05	0.000297409	yes
XLOC_024853	orange1.1t00375	chrUn:5247048-5250666	WT	MU	0.380359	0.87369	1.19976	5e-05	0.000297409	yes
XLOC_024864	orange1.1t00402	chrUn:5443149-5445724	WT	MU	1.13161	2.7888	1.30126	5e-05	0.000297409	yes
XLOC_024891	orange1.1t00453	chrUn:5757023-5762358	WT	MU	35.2888	14.0454	-1.32911	5e-05	0.000297409	yes
XLOC_024938	orange1.1t00539	chrUn:6421997-6423902	WT	MU	3.88002	1.28479	-1.59453	5e-05	0.000297409	yes
XLOC_024959	orange1.1t00576	chrUn:6759403-6763645	WT	MU	3.33099	7.48146	1.16737	0.00015	0.000815612	yes
XLOC_024973	orange1.1t00610	chrUn:7007318-7020959	WT	MU	37.8264	18.3863	-1.04076	5e-05	0.000297409	yes
XLOC_024977	orange1.1t00615	chrUn:7052128-7053095	WT	MU	5.21375	12.6161	1.27487	5e-05	0.000297409	yes
XLOC_024984	orange1.1t00630	chrUn:7246132-7246591	WT	MU	0.38486	3.01969	2.972	0.0012	0.00514213	yes
XLOC_024986	orange1.1t00633,orange1.1t00634	chrUn:7273347-7284103	WT	MU	3.84826	8.81197	1.19526	5e-05	0.000297409	yes
XLOC_025006	orange1.1t00666	chrUn:7758309-7759184	WT	MU	1360.2	635.128	-1.0987	5e-05	0.000297409	yes
XLOC_025039	orange1.1t00720	chrUn:8580667-8585339	WT	MU	0.373589	0.772863	1.04876	0.00225	0.00883897	yes
XLOC_025050	orange1.1t00734	chrUn:8784900-8788796	WT	MU	0.454556	0.921797	1.01999	0.0001	0.000565826	yes
XLOC_025198	orange1.1t01021	chrUn:15916760-15919426	WT	MU	26.3889	52.9348	1.00428	5e-05	0.000297409	yes
XLOC_025208	-	chrUn:16347748-16349556	WT	MU	3.35935	1.15361	-1.54202	0.0036	0.0133382	yes
XLOC_025239	orange1.1t01109	chrUn:17964136-17966992	WT	MU	0.648787	1.48582	1.19544	5e-05	0.000297409	yes
XLOC_025257	orange1.1t01135	chrUn:18604860-18609524	WT	MU	0.650571	0.315981	-1.04187	0.0041	0.0148716	yes
XLOC_025279	-	chrUn:19243336-19244084	WT	MU	0.324827	1.20667	1.89329	0.0063	0.0215805	yes
XLOC_025299	orange1.1t01200	chrUn:19778110-19779945	WT	MU	0.175445	1.33239	2.92493	0.0014	0.00586844	yes
XLOC_025319	-	chrUn:20722925-20724566	WT	MU	0.141029	0.472337	1.74382	0.0016	0.00660806	yes
XLOC_025324	orange1.1t01247	chrUn:20926757-20928558	WT	MU	16.9298	57.2509	1.75773	5e-05	0.000297409	yes
XLOC_025334	orange1.1t01266	chrUn:21147134-21149493	WT	MU	0.375724	1.85504	2.30371	5e-05	0.000297409	yes
XLOC_025341	orange1.1t01275	chrUn:21313563-21315038	WT	MU	0.450595	2.99357	2.73196	0.00045	0.00217256	yes
XLOC_025397	orange1.1t01388	chrUn:23554151-23555165	WT	MU	3.04234	6.38852	1.0703	5e-05	0.000297409	yes
XLOC_025401	orange1.1t01394	chrUn:23657957-23670340	WT	MU	0.19516	0.577917	1.5662	0.0001	0.000565826	yes
XLOC_025410	orange1.1t01410	chrUn:23809175-23813268	WT	MU	0.924628	0.1888	-2.29202	0.0002	0.00105566	yes
XLOC_025415	orange1.1t01415	chrUn:23851137-23857333	WT	MU	1.181	3.732	1.65994	5e-05	0.000297409	yes
XLOC_025418	orange1.1t01420	chrUn:23933466-23938433	WT	MU	0.16801	0.82394	2.294	5e-05	0.000297409	yes
XLOC_025435	orange1.1t01456	chrUn:24529971-24532012	WT	MU	26.3371	12.4086	-1.08576	5e-05	0.000297409	yes
XLOC_025465	orange1.1t01519	chrUn:25498189-25500319	WT	MU	0.499158	1.02925	1.04402	5e-05	0.000297409	yes
XLOC_025478	orange1.1t01539	chrUn:25804338-25809332	WT	MU	0.339414	1.3503	1.99216	0.0009	0.00400529	yes
XLOC_025489	orange1.1t01560	chrUn:26321461-26324857	WT	MU	0.414	0.166238	-1.31638	0.0003	0.00151122	yes
XLOC_025492	orange1.1t01570	chrUn:26436177-26439732	WT	MU	2.82255	1.30676	-1.11101	5e-05	0.000297409	yes
XLOC_025495	orange1.1t01577	chrUn:26502347-26503407	WT	MU	3.05846	10.7073	1.80772	5e-05	0.000297409	yes
XLOC_025511	orange1.1t01614	chrUn:26783995-26785622	WT	MU	4.35834	1.85652	-1.23117	5e-05	0.000297409	yes
XLOC_025518	orange1.1t01624	chrUn:26907029-26908740	WT	MU	0.220454	0.520462	1.23931	0.00625	0.0214383	yes
XLOC_025519	-	chrUn:26934463-26934937	WT	MU	24.3338	60.3813	1.31114	0.00025	0.00128433	yes
XLOC_025526	orange1.1t01635	chrUn:27072144-27075093	WT	MU	1.40429	3.00058	1.0954	5e-05	0.000297409	yes
XLOC_025527	orange1.1t01638	chrUn:27097095-27101266	WT	MU	11.2703	5.31709	-1.08382	5e-05	0.000297409	yes
XLOC_025557	orange1.1t01707	chrUn:27624194-27627264	WT	MU	0.413636	0.176952	-1.225	0.0002	0.00105566	yes
XLOC_025575	orange1.1t01735	chrUn:27823765-27827606	WT	MU	0.200998	0.735705	1.87195	5e-05	0.000297409	yes
XLOC_025577	orange1.1t01744	chrUn:27912392-27914373	WT	MU	0.045303	0.704599	3.95912	0.00305	0.011531	yes
XLOC_025620	orange1.1t01821	chrUn:28723209-28726472	WT	MU	0.187776	0.638037	1.76462	0.00225	0.00883897	yes
XLOC_025655	orange1.1t01873	chrUn:29762008-29762762	WT	MU	0.529769	1.49495	1.49666	0.001	0.00438273	yes
XLOC_025669	-	chrUn:30007972-30008973	WT	MU	0.730453	0.360391	-1.01923	0.01475	0.0442325	yes
XLOC_025683	orange1.1t01907	chrUn:30306118-30311031	WT	MU	0.450506	1.12935	1.32588	5e-05	0.000297409	yes
XLOC_025703	-	chrUn:31050246-31054501	WT	MU	7.26778	3.46146	-1.07014	5e-05	0.000297409	yes
XLOC_025766	-	chrUn:32639642-32639914	WT	MU	5.22789	1.48308	-1.81763	0.0086	0.0281055	yes
XLOC_025767	orange1.1t02092	chrUn:32653507-32654849	WT	MU	90.6732	14.0984	-2.68514	5e-05	0.000297409	yes
XLOC_025770	orange1.1t02097	chrUn:32688638-32689836	WT	MU	1.09305	4.44337	2.0233	5e-05	0.000297409	yes
XLOC_025781	orange1.1t02114	chrUn:32764695-32766595	WT	MU	9.46238	27.7498	1.5522	5e-05	0.000297409	yes
XLOC_025784	orange1.1t02118	chrUn:32835212-32838900	WT	MU	3.67973	7.4646	1.02047	5e-05	0.000297409	yes
XLOC_025824	orange1.1t02202	chrUn:33703153-33703916	WT	MU	2.82255	1.17228	-1.26768	5e-05	0.000297409	yes
XLOC_025825	orange1.1t02203	chrUn:33707013-33707873	WT	MU	1.38409	0.260886	-2.40745	0.0004	0.00196069	yes
XLOC_025849	orange1.1t02260,orange1.1t02261	chrUn:34236088-34243091	WT	MU	21.7507	54.3384	1.32091	5e-05	0.000297409	yes
XLOC_025879	-	chrUn:34632700-34633586	WT	MU	0.0646338	0.562045	3.12033	0.0062	0.0212812	yes
XLOC_025932	orange1.1t02398	chrUn:36246228-36248267	WT	MU	0.486575	1.10567	1.18419	0.0004	0.00196069	yes
XLOC_025933	orange1.1t02400	chrUn:36274946-36276070	WT	MU	0.316025	0.833719	1.39952	0.00155	0.00643312	yes
XLOC_025938	orange1.1t02409	chrUn:36521535-36524059	WT	MU	6.38586	19.8534	1.63643	5e-05	0.000297409	yes
XLOC_025954	-	chrUn:37475002-37476389	WT	MU	2.41474	0.749319	-1.68822	5e-05	0.000297409	yes
XLOC_025968	-	chrUn:37848255-37852557	WT	MU	0.354977	0.926164	1.38354	5e-05	0.000297409	yes
XLOC_026020	-	chrUn:39306348-39308374	WT	MU	5.15493	1.84614	-1.48144	5e-05	0.000297409	yes
XLOC_026021	orange1.1t02571	chrUn:39309209-39310129	WT	MU	16.1496	6.77218	-1.25381	5e-05	0.000297409	yes
XLOC_026022	-	chrUn:39361341-39362558	WT	MU	0.937012	2.16539	1.20849	0.003	0.011359	yes
XLOC_026075	orange1.1t02676	chrUn:40853958-40855651	WT	MU	1.1177	2.29743	1.03949	5e-05	0.000297409	yes
XLOC_026111	orange1.1t02748	chrUn:42193880-42202428	WT	MU	0.229819	1.01096	2.13715	5e-05	0.000297409	yes
XLOC_026129	orange1.1t05874	chrUn:42785196-42793482	WT	MU	2.10913	0.982354	-1.10233	0.01325	0.0405162	yes
XLOC_026146	orange1.1t02820	chrUn:43283286-43289304	WT	MU	3.27838	7.2653	1.14804	5e-05	0.000297409	yes
XLOC_026187	orange1.1t02903	chrUn:44658173-44659910	WT	MU	0.22904	0.481649	1.07238	0.009	0.0292189	yes
XLOC_026196	orange1.1t02917	chrUn:44907575-45146685	WT	MU	0.257313	1.86825	2.86009	0.002	0.00798577	yes
XLOC_026197	orange1.1t02918	chrUn:44907575-45146685	WT	MU	0.865026	2.86917	1.72982	0.00415	0.015026	yes
XLOC_026198	orange1.1t02930	chrUn:44907575-45146685	WT	MU	0.725195	2.55561	1.81722	0.00125	0.00533038	yes
XLOC_026199	orange1.1t02927	chrUn:44907575-45146685	WT	MU	0.479129	3.19218	2.73606	0.0008	0.00360875	yes
XLOC_026204	orange1.1t02924	chrUn:44907575-45146685	WT	MU	0.349822	1.48257	2.0834	0.008	0.0264484	yes
XLOC_026211	orange1.1t02937	chrUn:45202062-45211890	WT	MU	0.476811	1.64461	1.78625	5e-05	0.000297409	yes
XLOC_026217	orange1.1t02946	chrUn:45444893-45447854	WT	MU	0.434476	1.60134	1.88193	5e-05	0.000297409	yes
XLOC_026218	orange1.1t02947	chrUn:45506850-45509063	WT	MU	4.313	13.5387	1.65032	5e-05	0.000297409	yes
XLOC_026260	orange1.1t03023	chrUn:47117718-47118610	WT	MU	29.8133	10.9155	-1.44958	5e-05	0.000297409	yes
XLOC_026268	orange1.1t03035	chrUn:47290553-47292481	WT	MU	0.549325	1.31641	1.26088	0.00165	0.0067799	yes
XLOC_026273	orange1.1t03043	chrUn:47372303-47382357	WT	MU	2.0941	0.897706	-1.22201	5e-05	0.000297409	yes
XLOC_026280	orange1.1t03054	chrUn:47449811-47452022	WT	MU	6.91189	14.4365	1.06257	5e-05	0.000297409	yes
XLOC_026321	orange1.1t03119	chrUn:48527847-48529260	WT	MU	0.822164	4.18878	2.34903	5e-05	0.000297409	yes
XLOC_026329	orange1.1t03134	chrUn:48678738-48745747	WT	MU	9.47319	19.6868	1.05531	0.0029	0.0110362	yes
XLOC_026332	orange1.1t03140	chrUn:48784081-48791735	WT	MU	2.50373	1.05054	-1.25294	5e-05	0.000297409	yes
XLOC_026334	-	chrUn:48805446-48808307	WT	MU	0.241894	1.9657	3.0226	5e-05	0.000297409	yes
XLOC_026336	orange1.1t03144	chrUn:48895398-48896180	WT	MU	1.26476	0.25119	-2.33201	0.0027	0.0103688	yes
XLOC_026342	orange1.1t03155	chrUn:49043750-49044953	WT	MU	7.86077	48.3944	2.6221	5e-05	0.000297409	yes
XLOC_026349	orange1.1t03164,orange1.1t03165,orange1.1t03167	chrUn:49107416-49145366	WT	MU	4.56174	11.2305	1.29977	5e-05	0.000297409	yes
XLOC_026383	orange1.1t03246	chrUn:50017042-50020304	WT	MU	0.148871	0.533749	1.8421	0.00025	0.00128433	yes
XLOC_026399	orange1.1t03274	chrUn:50184943-50187289	WT	MU	0.105658	2.18575	4.37065	0.0001	0.000565826	yes
XLOC_026432	orange1.1t03336	chrUn:51290182-51292527	WT	MU	0.706217	2.42901	1.78218	5e-05	0.000297409	yes
XLOC_026449	orange1.1t03369	chrUn:51786161-51788828	WT	MU	0.187888	0.861439	2.19688	0.00035	0.00173795	yes
XLOC_026465	orange1.1t03406,orange1.1t03409	chrUn:52410560-52466966	WT	MU	2.76458	9.21522	1.73696	5e-05	0.000297409	yes
XLOC_026468	orange1.1t03412	chrUn:52538665-52541642	WT	MU	0.204724	0.863327	2.07623	5e-05	0.000297409	yes
XLOC_026533	orange1.1t03518	chrUn:53933255-53937681	WT	MU	1.35303	3.1519	1.22003	5e-05	0.000297409	yes
XLOC_026544	orange1.1t03534	chrUn:54082529-54085840	WT	MU	0.117643	0.356741	1.60047	0.0001	0.000565826	yes
XLOC_026559	orange1.1t05887	chrUn:54596353-54600827	WT	MU	0.808855	2.43594	1.59052	0.00125	0.00533038	yes
XLOC_026569	orange1.1t03578	chrUn:55035356-55037356	WT	MU	0.370282	1.08656	1.55307	5e-05	0.000297409	yes
XLOC_026584	orange1.1t03601	chrUn:55293471-55299027	WT	MU	0.750168	4.42733	2.56115	5e-05	0.000297409	yes
XLOC_026585	orange1.1t03606,orange1.1t03609	chrUn:55346492-55411300	WT	MU	3.67288	0.856331	-2.10067	5e-05	0.000297409	yes
XLOC_026589	-	chrUn:55448107-55451208	WT	MU	0.61468	4.10752	2.74036	5e-05	0.000297409	yes
XLOC_026592	orange1.1t03617	chrUn:55487317-55488938	WT	MU	69.9237	14.1133	-2.30872	5e-05	0.000297409	yes
XLOC_026593	orange1.1t03618	chrUn:55506029-55507938	WT	MU	30.4366	9.15673	-1.7329	5e-05	0.000297409	yes
XLOC_026594	orange1.1t03620	chrUn:55518744-55522978	WT	MU	0.323411	1.7689	2.45141	5e-05	0.000297409	yes
XLOC_026596	orange1.1t03624	chrUn:55550022-55551770	WT	MU	35.5392	8.82708	-2.0094	5e-05	0.000297409	yes
XLOC_026597	orange1.1t03625	chrUn:55601823-55604084	WT	MU	0.191994	0.922943	2.26518	5e-05	0.000297409	yes
XLOC_026600	orange1.1t03628,orange1.1t03629,orange1.1t03632	chrUn:55628648-55665286	WT	MU	536.748	217.129	-1.30569	5e-05	0.000297409	yes
XLOC_026674	orange1.1t03769	chrUn:57691985-57696436	WT	MU	0.956219	60.5252	5.98405	5e-05	0.000297409	yes
XLOC_026675	orange1.1t03770	chrUn:57724596-57730289	WT	MU	0.844078	4.0138	2.24952	5e-05	0.000297409	yes
XLOC_026676	orange1.1t03771,orange1.1t03772	chrUn:57745337-57756074	WT	MU	0.160111	0.722789	2.17451	5e-05	0.000297409	yes
XLOC_026677	orange1.1t03773	chrUn:57782183-57788455	WT	MU	1.49114	4.25786	1.51372	5e-05	0.000297409	yes
XLOC_026678	orange1.1t03774	chrUn:57795452-57801404	WT	MU	0.120519	0.439321	1.86601	5e-05	0.000297409	yes
XLOC_026691	orange1.1t03813	chrUn:58348586-58349597	WT	MU	0.0896189	1.85867	4.37432	0.00385	0.0141195	yes
XLOC_026702	orange1.1t03837	chrUn:58618162-58619573	WT	MU	2.7117	1.01891	-1.41217	5e-05	0.000297409	yes
XLOC_026715	orange1.1t03859	chrUn:59186016-59188734	WT	MU	0.147929	0.731672	2.30629	0.0003	0.00151122	yes
XLOC_026765	orange1.1t03941	chrUn:60917988-60918517	WT	MU	1.88249	4.75981	1.33826	5e-05	0.000297409	yes
XLOC_026776	orange1.1t03964	chrUn:61286927-61375574	WT	MU	1.51254	3.30574	1.128	5e-05	0.000297409	yes
XLOC_026862	orange1.1t04133	chrUn:64101803-64102713	WT	MU	1.56313	0.657642	-1.24906	0.00075	0.00340603	yes
XLOC_026894	orange1.1t04182	chrUn:65207352-65209030	WT	MU	45.8261	104.343	1.1871	5e-05	0.000297409	yes
XLOC_026914	-	chrUn:65680926-65681223	WT	MU	11.2227	22.859	1.02634	5e-05	0.000297409	yes
XLOC_026930	orange1.1t05900	chrUn:65985090-65992400	WT	MU	5.29047	1.50281	-1.81573	5e-05	0.000297409	yes
XLOC_026932	orange1.1t04233	chrUn:66041852-66045469	WT	MU	0.188109	0.59043	1.6502	5e-05	0.000297409	yes
XLOC_026942	-	chrUn:66532360-66534321	WT	MU	0.353615	1.8185	2.3625	0.00045	0.00217256	yes
XLOC_027026	orange1.1t04419	chrUn:69477368-69512973	WT	MU	2.47937	12.1225	2.28964	5e-05	0.000297409	yes
XLOC_027045	orange1.1t04447	chrUn:69944767-69947967	WT	MU	1.16027	0.159173	-2.8658	0.00015	0.000815612	yes
XLOC_027050	orange1.1t04466	chrUn:70298305-70298866	WT	MU	0.711168	2.14764	1.59449	0.00545	0.0190237	yes
XLOC_027064	orange1.1t04492	chrUn:70731042-70742753	WT	MU	2.10627	0.856608	-1.29799	5e-05	0.000297409	yes
XLOC_027090	orange1.1t04551	chrUn:71911523-71918021	WT	MU	3.01633	8.55334	1.5037	5e-05	0.000297409	yes
XLOC_027185	orange1.1t04739	chrUn:75315270-75316011	WT	MU	2.84506	12.0957	2.08796	5e-05	0.000297409	yes
XLOC_027190	orange1.1t04745	chrUn:75447544-75456531	WT	MU	0.749329	1.64911	1.13801	5e-05	0.000297409	yes
XLOC_027224	orange1.1t04810	chrUn:76785600-76791299	WT	MU	2.30376	6.00211	1.38148	0.00065	0.00299567	yes
XLOC_027251	orange1.1t04844	chrUn:77481092-77522597	WT	MU	0.137358	3.04124	4.46864	0.00765	0.0254832	yes
XLOC_027252	orange1.1t04845	chrUn:77481092-77522597	WT	MU	0.202214	1.58591	2.97136	0.0008	0.00360875	yes
XLOC_027260	orange1.1t04857,orange1.1t04866	chrUn:77691913-77742265	WT	MU	12.6647	25.6744	1.01952	5e-05	0.000297409	yes
XLOC_027261	orange1.1t04859	chrUn:77691913-77742265	WT	MU	4.48657	18.0166	2.00564	0.0004	0.00196069	yes
XLOC_027276	orange1.1t04890	chrUn:78231745-78244695	WT	MU	0.709348	1.42436	1.00575	0.00035	0.00173795	yes
XLOC_027287	orange1.1t04909	chrUn:78560973-78565521	WT	MU	3.13802	13.6468	2.12064	5e-05	0.000297409	yes
XLOC_027315	orange1.1t04954	chrUn:79698276-79699118	WT	MU	0.255558	0.733243	1.52064	0.00835	0.027426	yes
XLOC_027325	orange1.1t04971,orange1.1t04973,orange1.1t04974	chrUn:79983925-80005785	WT	MU	1.90101	5.3731	1.49899	5e-05	0.000297409	yes
XLOC_027343	orange1.1t04996	chrUn:80520467-80521227	WT	MU	4.52697	1.67118	-1.43768	5e-05	0.000297409	yes
XLOC_027358	orange1.1t05016,orange1.1t05018	chrUn:80903277-80914644	WT	MU	25.0572	76.8158	1.61618	5e-05	0.000297409	yes
XLOC_027386	orange1.1t05059	chrUn:81905697-81907602	WT	MU	0.478591	1.49317	1.64152	5e-05	0.000297409	yes
XLOC_027405	orange1.1t05092	chrUn:82517271-82518521	WT	MU	1.64676	9.33604	2.50318	5e-05	0.000297409	yes
XLOC_027443	orange1.1t05170	chrUn:84023398-84024430	WT	MU	0.346058	0.888687	1.36066	0.00065	0.00299567	yes
XLOC_027479	-	chrUn:84899756-84901872	WT	MU	0.986557	2.42851	1.2996	0.00025	0.00128433	yes
XLOC_027513	orange1.1t05315	chrUn:85584182-85584680	WT	MU	0.118877	0.725865	2.61023	0.00975	0.0312619	yes
XLOC_027523	-	chrUn:85731555-85733643	WT	MU	0.178069	0.663419	1.89748	0.00015	0.000815612	yes
XLOC_027548	-	chrUn:86222350-86223051	WT	MU	11.9841	5.87544	-1.02836	0.0131	0.0401061	yes
XLOC_027570	orange1.1t05415	chrUn:86528273-86529457	WT	MU	6.70216	18.3522	1.45326	5e-05	0.000297409	yes
XLOC_027597	orange1.1t05463	chrUn:86916360-86916804	WT	MU	0.637459	0.179588	-1.82764	0.0147	0.0441218	yes
XLOC_027600	-	chrUn:86931163-86931828	WT	MU	8.16586	3.78351	-1.10988	0.0076	0.0253292	yes
XLOC_027618	orange1.1t05502	chrUn:87225302-87226138	WT	MU	0.687051	2.97043	2.11218	0.00015	0.000815612	yes
XLOC_027629	orange1.1t05522	chrUn:87542968-87543509	WT	MU	3.74247	21.41	2.51622	5e-05	0.000297409	yes
XLOC_027647	orange1.1t05560	chrUn:87941309-87941945	WT	MU	5.08235	11.5603	1.18561	5e-05	0.000297409	yes
XLOC_027669	-	chrUn:88406971-88407139	WT	MU	78.2742	214.883	1.45694	5e-05	0.000297409	yes
XLOC_027783	orange1.1t00001,orange1.1t05942	chrUn:79364-117230	WT	MU	46.4693	99.028	1.09156	5e-05	0.000297409	yes
XLOC_027839	orange1.1t05830	chrUn:1809903-1813716	WT	MU	0.42851	3.21693	2.90828	0.0001	0.000565826	yes
XLOC_027887	orange1.1t00199	chrUn:4137450-4140679	WT	MU	1.71044	3.89272	1.18641	5e-05	0.000297409	yes
XLOC_027911	orange1.1t05946	chrUn:4531500-4532328	WT	MU	4.56829	2.03175	-1.16893	5e-05	0.000297409	yes
XLOC_027931	orange1.1t00292	chrUn:4767900-4770148	WT	MU	0.111873	0.630173	2.49388	0.00025	0.00128433	yes
XLOC_027934	orange1.1t00304	chrUn:4827196-4829690	WT	MU	13.718	3.90158	-1.81394	5e-05	0.000297409	yes
XLOC_027937	orange1.1t00313	chrUn:4887719-4888805	WT	MU	2.65031	13.8841	2.3892	5e-05	0.000297409	yes
XLOC_027946	orange1.1t00340	chrUn:5041791-5048191	WT	MU	34.9732	15.7243	-1.15325	5e-05	0.000297409	yes
XLOC_027992	orange1.1t00417	chrUn:5546041-5549485	WT	MU	0.690013	1.42842	1.04973	5e-05	0.000297409	yes
XLOC_028008	orange1.1t00472	chrUn:5888814-5892186	WT	MU	43.3533	103.503	1.25545	5e-05	0.000297409	yes
XLOC_028073	orange1.1t00593	chrUn:6917982-6921156	WT	MU	59.5703	25.3899	-1.23034	5e-05	0.000297409	yes
XLOC_028126	orange1.1t00725	chrUn:8661126-8662815	WT	MU	11.4416	5.44393	-1.07157	5e-05	0.000297409	yes
XLOC_028135	orange1.1t00742	chrUn:8941690-8942343	WT	MU	37.0667	18.2414	-1.02291	5e-05	0.000297409	yes
XLOC_028137	orange1.1t00746	chrUn:8979426-8985223	WT	MU	4.13048	1.46142	-1.49894	0.0008	0.00360875	yes
XLOC_028159	orange1.1t00804	chrUn:9874632-9875433	WT	MU	0.500115	1.06763	1.09408	0.006	0.0206932	yes
XLOC_028164	orange1.1t00811	chrUn:10013987-10014632	WT	MU	4.06706	0.749454	-2.44008	0.0019	0.00763781	yes
XLOC_028203	orange1.1t00880	chrUn:12584896-12591268	WT	MU	0.738528	2.13428	1.53102	5e-05	0.000297409	yes
XLOC_028265	orange1.1t01006	chrUn:15664621-15666046	WT	MU	0.129134	1.14462	3.14793	0.0002	0.00105566	yes
XLOC_028283	orange1.1t01032	chrUn:16233249-16235817	WT	MU	1.25641	0.325426	-1.9489	5e-05	0.000297409	yes
XLOC_028310	-	chrUn:17208465-17210524	WT	MU	8.96781	3.13945	-1.51424	5e-05	0.000297409	yes
XLOC_028393	orange1.1t01261	chrUn:21084947-21086637	WT	MU	6.63908	2.7056	-1.29504	5e-05	0.000297409	yes
XLOC_028407	orange1.1t01290,orange1.1t01292	chrUn:21523670-21547120	WT	MU	0.903086	4.51656	2.32229	5e-05	0.000297409	yes
XLOC_028417	orange1.1t01301	chrUn:21892164-21894116	WT	MU	0.0478636	0.374087	2.96637	0.01275	0.0391949	yes
XLOC_028418	-	chrUn:21942010-21945382	WT	MU	0.362335	4.00483	3.46635	5e-05	0.000297409	yes
XLOC_028463	orange1.1t01371	chrUn:23348277-23524289	WT	MU	5.39776	13.8725	1.36179	0.0142	0.0428823	yes
XLOC_028464	orange1.1t01372,orange1.1t01378,orange1.1t01383	chrUn:23348277-23524289	WT	MU	39.739	99.8046	1.32855	5e-05	0.000297409	yes
XLOC_028512	orange1.1t01480	chrUn:24842267-24846208	WT	MU	0.53281	0.256787	-1.05305	0.0027	0.0103688	yes
XLOC_028584	-	chrUn:26933522-26934338	WT	MU	9.68175	23.2335	1.26287	5e-05	0.000297409	yes
XLOC_028597	orange1.1t01652	chrUn:27233041-27234854	WT	MU	0.46549	0.936436	1.00843	0.0013	0.00550755	yes
XLOC_028603	orange1.1t01660	chrUn:27299975-27300990	WT	MU	72.2639	153.16	1.08369	5e-05	0.000297409	yes
XLOC_028605	orange1.1t01663	chrUn:27309482-27311347	WT	MU	84.0528	218.329	1.37713	5e-05	0.000297409	yes
XLOC_028622	orange1.1t01694	chrUn:27487854-27570378	WT	MU	9.34371	0.376476	-4.63337	0.00335	0.0125014	yes
XLOC_028630	orange1.1t01720	chrUn:27717531-27725511	WT	MU	1.98229	5.21688	1.39602	5e-05	0.000297409	yes
XLOC_028639	orange1.1t01738	chrUn:27846028-27848674	WT	MU	0.107672	0.420971	1.96707	0.0006	0.00279908	yes
XLOC_028654	orange1.1t01766	chrUn:28041481-28044504	WT	MU	6.45039	1.86479	-1.79038	5e-05	0.000297409	yes
XLOC_028655	orange1.1t01767	chrUn:28050380-28052170	WT	MU	2.31421	0.859819	-1.42842	5e-05	0.000297409	yes
XLOC_028669	orange1.1t01794	chrUn:28244209-28248531	WT	MU	0.636333	1.70436	1.42138	5e-05	0.000297409	yes
XLOC_028670	orange1.1t01795	chrUn:28253903-28258399	WT	MU	0.45135	1.65151	1.87147	5e-05	0.000297409	yes
XLOC_028673	orange1.1t01802	chrUn:28328962-28334900	WT	MU	0.267539	0.623569	1.2208	0.0003	0.00151122	yes
XLOC_028674	orange1.1t01805	chrUn:28368230-28375644	WT	MU	0.909131	3.33254	1.87406	5e-05	0.000297409	yes
XLOC_028687	orange1.1t01837	chrUn:28953067-29023144	WT	MU	0.735066	2.30877	1.65118	5e-05	0.000297409	yes
XLOC_028702	orange1.1t01879	chrUn:29828632-29831362	WT	MU	5.26309	11.1409	1.08189	5e-05	0.000297409	yes
XLOC_028715	orange1.1t01909,orange1.1t01910	chrUn:30331508-30353664	WT	MU	11.69	41.0432	1.81186	5e-05	0.000297409	yes
XLOC_028730	orange1.1t01934	chrUn:30624104-30626383	WT	MU	1.42915	0.481279	-1.57021	5e-05	0.000297409	yes
XLOC_028733	orange1.1t01937	chrUn:30657820-30662653	WT	MU	5.2769	13.1739	1.31992	5e-05	0.000297409	yes
XLOC_028752	orange1.1t01974	chrUn:31262123-31262836	WT	MU	0.966261	0.265669	-1.86278	0.00825	0.0271373	yes
XLOC_028768	orange1.1t02004	chrUn:31797453-31802084	WT	MU	102.01	29.0867	-1.81027	5e-05	0.000297409	yes
XLOC_028788	orange1.1t02050	chrUn:32288350-32289151	WT	MU	23.4107	11.0901	-1.0779	5e-05	0.000297409	yes
XLOC_028807	orange1.1t02076	chrUn:32469713-32470600	WT	MU	0.871049	2.80658	1.68799	5e-05	0.000297409	yes
XLOC_028808	orange1.1t05975	chrUn:32473202-32474769	WT	MU	0.576813	1.88461	1.70809	0.0009	0.00400529	yes
XLOC_028809	orange1.1t02077	chrUn:32478309-32479180	WT	MU	8.56216	18.1963	1.0876	5e-05	0.000297409	yes
XLOC_028816	orange1.1t02083	chrUn:32561093-32562902	WT	MU	1.77717	0.817842	-1.11969	5e-05	0.000297409	yes
XLOC_028879	orange1.1t02225	chrUn:33909619-33911456	WT	MU	21.5274	9.91771	-1.1181	5e-05	0.000297409	yes
XLOC_028901	orange1.1t02281	chrUn:34374065-34377444	WT	MU	0.700192	2.72355	1.95967	5e-05	0.000297409	yes
XLOC_028907	orange1.1t02292	chrUn:34436964-34440983	WT	MU	0.467401	0.941875	1.01087	5e-05	0.000297409	yes
XLOC_028908	orange1.1t02293	chrUn:34446553-34447932	WT	MU	0.744164	1.55429	1.06256	0.0004	0.00196069	yes
XLOC_028915	orange1.1t02321	chrUn:34852364-34869045	WT	MU	2.8558	15.3915	2.43016	5e-05	0.000297409	yes
XLOC_028929	orange1.1t02349	chrUn:35305881-35307646	WT	MU	0.897915	0.446173	-1.00898	0.0003	0.00151122	yes
XLOC_028948	orange1.1t02386	chrUn:35974748-35978934	WT	MU	0.247928	0.890421	1.84457	0.0004	0.00196069	yes
XLOC_028977	-	chrUn:37033620-37034875	WT	MU	2.60063	0.683169	-1.92855	5e-05	0.000297409	yes
XLOC_028982	orange1.1t02436	chrUn:37147334-37148587	WT	MU	1.10292	0.356478	-1.62944	5e-05	0.000297409	yes
XLOC_028991	orange1.1t02446	chrUn:37308645-37313537	WT	MU	0.641652	0.274544	-1.22475	0.0048	0.0170794	yes
XLOC_029009	orange1.1t02482	chrUn:37989538-37990971	WT	MU	22.3739	50.2577	1.16753	5e-05	0.000297409	yes
XLOC_029032	orange1.1t02529,orange1.1t02530,orange1.1t02532	chrUn:38479157-38555528	WT	MU	136.579	300.605	1.13813	5e-05	0.000297409	yes
XLOC_029042	orange1.1t02547	chrUn:38798956-38800872	WT	MU	14.7242	33.5126	1.18651	5e-05	0.000297409	yes
XLOC_029047	orange1.1t02554	chrUn:39009332-39013347	WT	MU	6.20028	13.3567	1.10716	5e-05	0.000297409	yes
XLOC_029055	orange1.1t02573	chrUn:39372025-39374738	WT	MU	15.5755	6.13018	-1.34528	5e-05	0.000297409	yes
XLOC_029058	orange1.1t02578	chrUn:39396352-39399309	WT	MU	1.40976	2.87091	1.02606	5e-05	0.000297409	yes
XLOC_029072	orange1.1t02600	chrUn:39677834-39678955	WT	MU	0.834066	1.98424	1.25035	0.00025	0.00128433	yes
XLOC_029081	orange1.1t02620	chrUn:39945445-39946512	WT	MU	8.61651	2.75172	-1.64677	5e-05	0.000297409	yes
XLOC_029082	orange1.1t02622	chrUn:39973597-39976158	WT	MU	0.171932	0.471685	1.45599	0.00885	0.0288292	yes
XLOC_029085	orange1.1t02627	chrUn:40008314-40010224	WT	MU	0.445464	3.77887	3.08457	5e-05	0.000297409	yes
XLOC_029132	orange1.1t02723	chrUn:41845162-41850948	WT	MU	56.0454	27.6974	-1.01684	5e-05	0.000297409	yes
XLOC_029145	-	chrUn:42146012-42148489	WT	MU	0.24114	0.622594	1.36842	0.0004	0.00196069	yes
XLOC_029160	orange1.1t02775	chrUn:42601422-42603701	WT	MU	0.557868	1.50637	1.43308	5e-05	0.000297409	yes
XLOC_029164	orange1.1t02780	chrUn:42655936-42657657	WT	MU	0.461	1.34774	1.5477	5e-05	0.000297409	yes
XLOC_029173	orange1.1t02791	chrUn:42799182-42801613	WT	MU	32.7021	8.58368	-1.92972	5e-05	0.000297409	yes
XLOC_029182	orange1.1t02808	chrUn:43136554-43138020	WT	MU	0.935311	2.64862	1.50173	5e-05	0.000297409	yes
XLOC_029210	orange1.1t02867	chrUn:43974459-43978008	WT	MU	0.146919	0.546964	1.89642	0.00065	0.00299567	yes
XLOC_029220	orange1.1t02879	chrUn:44133193-44134589	WT	MU	8.39875	30.9757	1.88289	5e-05	0.000297409	yes
XLOC_029248	orange1.1t02944	chrUn:45375134-45378063	WT	MU	0.768368	2.91855	1.92538	5e-05	0.000297409	yes
XLOC_029272	-	chrUn:46357195-46357907	WT	MU	0.479564	1.80452	1.91182	0.00245	0.00953565	yes
XLOC_029302	-	chrUn:47510257-47512061	WT	MU	0.107353	0.512904	2.25632	0.0164	0.0483479	yes
XLOC_029306	orange1.1t03061	chrUn:47538236-47540066	WT	MU	0.805827	2.03691	1.33784	5e-05	0.000297409	yes
XLOC_029307	orange1.1t03062	chrUn:47580770-47581793	WT	MU	1.99221	4.94025	1.31021	5e-05	0.000297409	yes
XLOC_029314	orange1.1t03079	chrUn:47829909-47845681	WT	MU	1.31813	3.81308	1.53247	5e-05	0.000297409	yes
XLOC_029315	orange1.1t03082,orange1.1t03089	chrUn:47864527-48152256	WT	MU	2.42736	6.78513	1.48299	0.0031	0.0116959	yes
XLOC_029316	orange1.1t03101,orange1.1t03102	chrUn:47864527-48152256	WT	MU	4.49639	13.3444	1.56939	5e-05	0.000297409	yes
XLOC_029319	orange1.1t03089,orange1.1t03092	chrUn:47864527-48152256	WT	MU	0.978661	2.57313	1.39465	0.0017	0.00695987	yes
XLOC_029350	orange1.1t03141,orange1.1t03142	chrUn:48831132-48875073	WT	MU	0.590701	3.63949	2.62324	5e-05	0.000297409	yes
XLOC_029351	-	chrUn:48935947-48938940	WT	MU	1.14016	8.43768	2.88761	5e-05	0.000297409	yes
XLOC_029367	orange1.1t03176	chrUn:49204677-49206681	WT	MU	0.282575	0.998568	1.82123	5e-05	0.000297409	yes
XLOC_029376	orange1.1t03198	chrUn:49519345-49527738	WT	MU	27.9103	11.5966	-1.2671	5e-05	0.000297409	yes
XLOC_029383	orange1.1t03209	chrUn:49654639-49657703	WT	MU	0.384238	0.903157	1.23298	0.00195	0.00781238	yes
XLOC_029402	orange1.1t03247	chrUn:50031675-50034014	WT	MU	0.86897	2.50707	1.52862	5e-05	0.000297409	yes
XLOC_029409	orange1.1t03262	chrUn:50114108-50119384	WT	MU	3.28168	1.45492	-1.17349	5e-05	0.000297409	yes
XLOC_029414	orange1.1t03275	chrUn:50188263-50191243	WT	MU	0.0616439	1.18221	4.26138	0.0017	0.00695987	yes
XLOC_029418	orange1.1t03286	chrUn:50320108-50324035	WT	MU	0.746942	0.248321	-1.58879	0.0147	0.0441218	yes
XLOC_029422	orange1.1t03297,orange1.1t03298	chrUn:50425885-50431805	WT	MU	0.995389	6.05197	2.60407	5e-05	0.000297409	yes
XLOC_029449	orange1.1t03346	chrUn:51410004-51410973	WT	MU	0.45742	1.59982	1.80632	5e-05	0.000297409	yes
XLOC_029470	orange1.1t03382	chrUn:52093771-52100383	WT	MU	3.09279	6.32911	1.0331	5e-05	0.000297409	yes
XLOC_029565	orange1.1t03602	chrUn:55305979-55308328	WT	MU	17.6454	6.21312	-1.50591	5e-05	0.000297409	yes
XLOC_029566	orange1.1t03603	chrUn:55321571-55322694	WT	MU	81.1545	26.2294	-1.62949	5e-05	0.000297409	yes
XLOC_029606	orange1.1t03686	chrUn:56525395-56527603	WT	MU	0.516261	0.103892	-2.31302	0.00475	0.0169373	yes
XLOC_029612	orange1.1t03700	chrUn:56581811-56688274	WT	MU	9.49838	4.31815	-1.13727	0.0022	0.00866615	yes
XLOC_029628	orange1.1t03726,orange1.1t03727	chrUn:57149929-57170217	WT	MU	6.71958	2.64158	-1.34697	5e-05	0.000297409	yes
XLOC_029630	orange1.1t03729	chrUn:57175535-57178332	WT	MU	16.1799	5.1981	-1.63815	5e-05	0.000297409	yes
XLOC_029638	orange1.1t03755	chrUn:57580353-57582563	WT	MU	5.69748	2.58217	-1.14174	5e-05	0.000297409	yes
XLOC_029648	orange1.1t03780	chrUn:57861066-57866935	WT	MU	1.62665	4.73326	1.54093	5e-05	0.000297409	yes
XLOC_029659	orange1.1t03795	chrUn:57993572-57996462	WT	MU	0.597992	1.85542	1.63355	5e-05	0.000297409	yes
XLOC_029743	orange1.1t03955	chrUn:61073333-61087396	WT	MU	0.176603	0.398048	1.17243	0.0078	0.025906	yes
XLOC_029764	orange1.1t03997	chrUn:62214231-62216606	WT	MU	1.30416	0.458863	-1.50698	5e-05	0.000297409	yes
XLOC_029819	-	chrUn:63526170-63529174	WT	MU	1.53861	5.31942	1.78964	5e-05	0.000297409	yes
XLOC_029851	orange1.1t04177	chrUn:65040910-65042646	WT	MU	1.47509	6.48731	2.13682	5e-05	0.000297409	yes
XLOC_029888	orange1.1t04266	chrUn:66773366-66775894	WT	MU	0.267259	0.738077	1.46553	5e-05	0.000297409	yes
XLOC_029900	orange1.1t04292,orange1.1t04301	chrUn:67283052-67400831	WT	MU	1.81047	4.4607	1.30091	5e-05	0.000297409	yes
XLOC_029912	orange1.1t04316	chrUn:67647087-67712486	WT	MU	1.14562	6.16048	2.42691	5e-05	0.000297409	yes
XLOC_029913	orange1.1t04318	chrUn:67736383-67738086	WT	MU	1.27238	4.87017	1.93645	5e-05	0.000297409	yes
XLOC_029914	orange1.1t04319	chrUn:67740095-67740926	WT	MU	1.16434	5.80422	2.3176	5e-05	0.000297409	yes
XLOC_029937	orange1.1t04355	chrUn:68227435-68230247	WT	MU	0.124959	0.85418	2.77309	5e-05	0.000297409	yes
XLOC_029938	orange1.1t04356	chrUn:68233551-68234970	WT	MU	0.360809	1.45535	2.01205	5e-05	0.000297409	yes
XLOC_029950	orange1.1t04376	chrUn:68731627-68739302	WT	MU	20.2904	83.3672	2.03868	5e-05	0.000297409	yes
XLOC_029988	orange1.1t04451	chrUn:70010212-70047172	WT	MU	0.155578	0.400773	1.36514	0.0048	0.0170794	yes
XLOC_030007	orange1.1t04474	chrUn:70397669-70402137	WT	MU	2.24464	0.785176	-1.51539	5e-05	0.000297409	yes
XLOC_030025	orange1.1t04506	chrUn:70887489-70890742	WT	MU	0.303532	1.74608	2.5242	5e-05	0.000297409	yes
XLOC_030029	orange1.1t04513	chrUn:71072187-71081225	WT	MU	1.07207	2.63239	1.29598	5e-05	0.000297409	yes
XLOC_030046	orange1.1t04543	chrUn:71777283-71782316	WT	MU	377.335	174.889	-1.10941	5e-05	0.000297409	yes
XLOC_030080	orange1.1t04594	chrUn:72632652-72634353	WT	MU	51.2862	144.924	1.49865	5e-05	0.000297409	yes
XLOC_030151	orange1.1t06047	chrUn:74260253-74284680	WT	MU	4.34603	9.4247	1.11675	5e-05	0.000297409	yes
XLOC_030201	orange1.1t04767,orange1.1t04768	chrUn:75887125-75898618	WT	MU	0.557593	1.3887	1.31645	5e-05	0.000297409	yes
XLOC_030239	orange1.1t04844	chrUn:77481092-77522597	WT	MU	0.0796648	1.23463	3.95399	0.0055	0.0191816	yes
XLOC_030258	orange1.1t04885	chrUn:78155368-78156283	WT	MU	1.38558	0.321668	-2.10684	0.00015	0.000815612	yes
XLOC_030282	orange1.1t04923	chrUn:78778471-79025629	WT	MU	1.57454	9.54791	2.60026	5e-05	0.000297409	yes
XLOC_030288	orange1.1t04937	chrUn:79208277-79228742	WT	MU	4.53882	12.7807	1.49358	5e-05	0.000297409	yes
XLOC_030307	orange1.1t04980	chrUn:80108410-80114266	WT	MU	0.463857	2.46581	2.41031	5e-05	0.000297409	yes
XLOC_030308	orange1.1t04983	chrUn:80155587-80158234	WT	MU	0.989224	2.47922	1.32552	5e-05	0.000297409	yes
XLOC_030335	orange1.1t05038	chrUn:81335999-81340236	WT	MU	3.14143	1.15963	-1.43775	5e-05	0.000297409	yes
XLOC_030344	orange1.1t05064	chrUn:82000102-82001160	WT	MU	0.681951	1.46531	1.10347	0.0003	0.00151122	yes
XLOC_030349	orange1.1t05075	chrUn:82179738-82180596	WT	MU	3.00731	7.47865	1.31431	5e-05	0.000297409	yes
XLOC_030403	orange1.1t05165	chrUn:83914943-83916409	WT	MU	1.13041	6.32123	2.48336	5e-05	0.000297409	yes
XLOC_030411	orange1.1t05185	chrUn:84270541-84272744	WT	MU	0.511738	1.91384	1.90299	5e-05	0.000297409	yes
XLOC_030442	orange1.1t05231	chrUn:84771988-84772363	WT	MU	0.601889	2.34173	1.96	0.00825	0.0271373	yes
XLOC_030467	orange1.1t05273	chrUn:85121295-85122527	WT	MU	1.79541	5.14717	1.51946	5e-05	0.000297409	yes
XLOC_030484	orange1.1t05301	chrUn:85440727-85441435	WT	MU	0.398236	1.34161	1.75227	0.00065	0.00299567	yes
XLOC_030490	orange1.1t05311	chrUn:85563061-85564908	WT	MU	0.73626	0.316957	-1.21593	0.0019	0.00763781	yes
XLOC_030519	orange1.1t05371	chrUn:86194338-86194608	WT	MU	1.75359	5.04583	1.52478	0.0034	0.0126716	yes
XLOC_030589	orange1.1t05513	chrUn:87379808-87380306	WT	MU	8.20507	21.5344	1.39205	5e-05	0.000297409	yes
XLOC_030591	orange1.1t05518	chrUn:87504461-87505205	WT	MU	121.2	60.3943	-1.00491	5e-05	0.000297409	yes
XLOC_030633	orange1.1t05598	chrUn:88324052-88324593	WT	MU	16.7022	39.9476	1.25807	5e-05	0.000297409	yes
XLOC_030657	orange1.1t05643	chrUn:88876662-88877031	WT	MU	116.323	40.0435	-1.5385	5e-05	0.000297409	yes
XLOC_030771	-	chrUn:3411943-3413437	WT	MU	0.622548	1.55842	1.32383	5e-05	0.000297409	yes
XLOC_030779	-	chrUn:5828423-5829666	WT	MU	0.243821	0.581005	1.25273	0.0054	0.018872	yes
XLOC_030783	-	chrUn:6644965-6645360	WT	MU	0.520107	1.75197	1.7521	0.01145	0.0358034	yes
XLOC_030792	-	chrUn:7799110-7801315	WT	MU	0.883509	2.04006	1.20729	5e-05	0.000297409	yes
XLOC_030799	-	chrUn:9026472-9027669	WT	MU	0.0948523	0.512674	2.43429	0.0048	0.0170794	yes
XLOC_030811	-	chrUn:12126751-12126859	WT	MU	954.016	2253.79	1.24027	0.00695	0.0234452	yes
XLOC_030821	-	chrUn:13899518-13900574	WT	MU	0.110051	0.406732	1.88591	0.01365	0.0414881	yes
XLOC_030847	-	chrUn:16147540-16147664	WT	MU	99.694	243.645	1.2892	0.01045	0.0331122	yes
XLOC_030853	-	chrUn:16469558-16470521	WT	MU	0.343588	0.848232	1.30378	0.00395	0.0144338	yes
XLOC_030862	-	chrUn:17432210-17432708	WT	MU	8.29356	0.243591	-5.08946	0.00135	0.00569311	yes
XLOC_030868	-	chrUn:19964776-19964907	WT	MU	89.1525	257.375	1.52952	0.0001	0.000565826	yes
XLOC_030869	-	chrUn:20063101-20066807	WT	MU	0.297393	1.03142	1.79419	5e-05	0.000297409	yes
XLOC_030876	-	chrUn:21234181-21235207	WT	MU	0.0818612	0.510919	2.64184	0.01015	0.0322679	yes
XLOC_030880	-	chrUn:21713262-21713442	WT	MU	1.14777	19.0852	4.05555	0.0026	0.0100363	yes
XLOC_030882	-	chrUn:21945450-21946672	WT	MU	0.31915	2.75155	3.10794	5e-05	0.000297409	yes
XLOC_030903	-	chrUn:23917084-23917254	WT	MU	15.9114	34.6026	1.12082	0.0034	0.0126716	yes
XLOC_030907	-	chrUn:24579104-24579903	WT	MU	3.65569	1.78792	-1.03186	5e-05	0.000297409	yes
XLOC_030912	-	chrUn:24812830-24814811	WT	MU	0.214117	0.726705	1.76297	5e-05	0.000297409	yes
XLOC_030956	-	chrUn:30937093-30938298	WT	MU	0.154775	0.438561	1.50261	0.0095	0.0305963	yes
XLOC_030963	-	chrUn:31362836-31364602	WT	MU	3.00852	1.08592	-1.47014	5e-05	0.000297409	yes
XLOC_030977	-	chrUn:33725454-33726426	WT	MU	0.276812	0.648496	1.22819	0.0129	0.0395778	yes
XLOC_030982	-	chrUn:34847235-34847843	WT	MU	0.166825	1.39639	3.06529	0.00515	0.0181205	yes
XLOC_030983	-	chrUn:34848385-34850114	WT	MU	0.602297	1.32073	1.13279	5e-05	0.000297409	yes
XLOC_030997	-	chrUn:36537299-36538407	WT	MU	1.34647	3.27898	1.28406	5e-05	0.000297409	yes
XLOC_031001	-	chrUn:36642441-36644231	WT	MU	0.183829	0.630041	1.77708	0.00025	0.00128433	yes
XLOC_031010	-	chrUn:37024500-37027413	WT	MU	0.946371	3.17257	1.74517	5e-05	0.000297409	yes
XLOC_031011	-	chrUn:37118418-37118914	WT	MU	0.175956	1.0791	2.61654	0.01685	0.0495084	yes
XLOC_031012	-	chrUn:37119234-37119973	WT	MU	0.252237	0.773655	1.61691	0.0113	0.0354276	yes
XLOC_031020	-	chrUn:37492649-37493607	WT	MU	1.54559	3.69304	1.25666	5e-05	0.000297409	yes
XLOC_031021	-	chrUn:37613374-37614723	WT	MU	0.556001	1.56588	1.49382	5e-05	0.000297409	yes
XLOC_031022	-	chrUn:37826353-37826874	WT	MU	8.90323	3.41421	-1.38278	5e-05	0.000297409	yes
XLOC_031024	-	chrUn:37993449-37994778	WT	MU	0.110938	0.534273	2.26783	0.00215	0.0084957	yes
XLOC_031029	-	chrUn:38140712-38141094	WT	MU	2.03003	0.268666	-2.91761	0.01235	0.0381803	yes
XLOC_031030	-	chrUn:38141191-38141612	WT	MU	3.20956	0.552879	-2.53734	0.00095	0.00419729	yes
XLOC_031039	-	chrUn:39203111-39205601	WT	MU	44.1866	100.461	1.18496	5e-05	0.000297409	yes
XLOC_031040	-	chrUn:39315295-39315545	WT	MU	2.79259	0.44143	-2.66134	0.00925	0.0299008	yes
XLOC_031110	-	chrUn:50010191-50012058	WT	MU	1.83842	4.54972	1.30732	5e-05	0.000297409	yes
XLOC_031112	-	chrUn:50351358-50351566	WT	MU	0.742301	4.11694	2.4715	0.0125	0.0385555	yes
XLOC_031116	-	chrUn:50918676-50918921	WT	MU	2.1616	6.845	1.66295	0.0039	0.0142873	yes
XLOC_031128	-	chrUn:52477597-52478134	WT	MU	0.502259	1.36567	1.4431	0.00895	0.0290846	yes
XLOC_031171	-	chrUn:58413885-58414876	WT	MU	0.260465	0.703335	1.43312	0.00675	0.0228775	yes
XLOC_031180	-	chrUn:60843506-60843654	WT	MU	31.774	83.7393	1.39806	0.0007	0.00320272	yes
XLOC_031181	-	chrUn:61070609-61071198	WT	MU	0.16577	1.00759	2.60365	0.0101	0.0321393	yes
XLOC_031188	-	chrUn:62813998-62814909	WT	MU	0.178082	0.540869	1.60274	0.01245	0.0384306	yes
XLOC_031200	-	chrUn:65225770-65226670	WT	MU	0.88842	3.30769	1.89651	5e-05	0.000297409	yes
XLOC_031208	-	chrUn:66034350-66034772	WT	MU	0.64819	3.56078	2.45771	0.0002	0.00105566	yes
XLOC_031215	-	chrUn:66970360-66975509	WT	MU	3.08139	6.18397	1.00495	5e-05	0.000297409	yes
XLOC_031226	-	chrUn:69421632-69421854	WT	MU	2.68106	11.3371	2.08018	0.001	0.00438273	yes
XLOC_031227	-	chrUn:69845253-69845687	WT	MU	1.59849	3.65174	1.19187	0.0014	0.00586844	yes
XLOC_031234	-	chrUn:71031719-71031931	WT	MU	1.24218	9.06814	2.86793	0.00815	0.0268521	yes
XLOC_031251	-	chrUn:74099661-74100221	WT	MU	0.265949	1.09718	2.04458	0.0089	0.0289547	yes
XLOC_031266	-	chrUn:76949075-76949219	WT	MU	58.1426	128.558	1.14475	0.0012	0.00514213	yes
XLOC_031326	-	chrUn:83267486-83267630	WT	MU	38.0427	90.6136	1.25211	0.00285	0.0108725	yes
XLOC_031334	-	chrUn:83850249-83850407	WT	MU	2.37969	12.1427	2.35125	0.0145	0.0436318	yes
XLOC_031340	-	chrUn:84440211-84440508	WT	MU	2.21152	16.9114	2.93489	5e-05	0.000297409	yes
XLOC_031363	-	chrUn:86395476-86395808	WT	MU	13.2103	4.33596	-1.60724	5e-05	0.000297409	yes
XLOC_031386	-	chrUn:88223373-88224054	WT	MU	4.91257	9.89301	1.00993	5e-05	0.000297409	yes
XLOC_031391	-	chrUn:88350978-88351405	WT	MU	2.08348	0.544138	-1.93695	0.0029	0.0110362	yes
XLOC_031397	-	chrUn:88776706-88776968	WT	MU	3.89345	1.20845	-1.68789	0.0135	0.0411126	yes
WT: wild type Xac infected; MU: rpfF mutant infected.
