# Supplementary material for: Diffusible signal factor (DSF)-mediated quorum sensing modulates expression of diverse traits in Xanthomonas citri and responses of citrus plants to promote disease
Source: BMC Genomics. 2019 Jan 17;20:55. doi: 10.1186/s12864-018-5384-4 (PMC6337780; doi:10.1186/s12864-018-5384-4)
Supplement: Supplementary file 6 — Table S6. Differentially expressed citrus genes related to plant defense responses (XLSX 17 kb) [file 12864_2018_5384_MOESM6_ESM.xlsx]

## Sheet: Sheet1
Table S6. Differentially expressed citrus genes related to plant defense responses
Teat ID	Locus	Description	Function	log2fold change (∆rpfF/WT)
XLOC_018058	Cs7g18050	S-locus lectin protein kinase family protein	protein amino acid phosphorylation	2.49619
XLOC_018071	Cs7g18270	S-locus lectin protein kinase family protein	protein amino acid phosphorylation	3.73684
XLOC_017459	Cs7g06170	Glycosyl hydrolase family protein with chitinase insertion domain	carbohydrate metabolisms	1.32721
XLOC_005280	Cs2g17820	ARM repeat (Armadillo-like helical) superfamily protein	defense response	1.13654
XLOC_005279	Cs2g17800	ARM repeat (Armadillo-like helical) superfamily protein	defense response	1.57068
XLOC_025824	orange1.1t02202	Disease resistance-responsive (dirigent-like protein) family protein	defense response	-1.26768
XLOC_023729	Cs9g02240	Disease resistance-responsive (dirigent-like protein) family protein	defense response	-1.23651
XLOC_028809	orange1.1t02077	Disease resistance-responsive (dirigent-like protein) family protein	defense response	1.0876
XLOC_000420	Cs1g09420	Kunitz family trypsin and protease inhibitor protein with endopeptidase inhibitor activity	defense response	2.54896
XLOC_013737	Cs5g16780	Kunitz family trypsin and protease inhibitor protein with endopeptidase inhibitor activity	defense response	2.94006
XLOC_013736	Cs5g16770	Kunitz family trypsin and protease inhibitor protein with endopeptidase inhibitor activity	defense response	3.15822
XLOC_013935	Cs5g20600	Mildew resistance locus o (MLO) protein like protein with seven transmembranes	defense response	-1.28071
XLOC_003108	Cs2g05450	Mildew resistance locus o (MLO) protein like protein with seven transmembranes	defense response	-1.16873
XLOC_003697	Cs2g16870	MLP-like protein 31 (MLP31)	defense response	2.27212
XLOC_010447	Cs4g07730	NB-ARC domain-containing disease resistance protein	defense response	-2.67923
XLOC_031215	-	NB-ARC domain-containing disease resistance protein	defense response	1.00495
XLOC_026914	-	NB-ARC domain-containing disease resistance protein	defense response	1.02634
XLOC_018868	Cs7g02220	NB-ARC domain-containing disease resistance protein	defense response	1.07249
XLOC_030029	orange1.1t04513	NB-ARC domain-containing disease resistance protein	defense response	1.29598
XLOC_008341	Cs3g16680	NB-ARC domain-containing disease resistance protein	defense response	1.34656
XLOC_011773	Cs5g12590	Pathogenesis-related family protein	defense response	1.22394
XLOC_000937	Cs1g19393	Pathogenesis-related protein belonging to the plant defensin (PDF) family	defense response	1.66051
XLOC_023091	Cs9g08660	Pathogenesis-related protein belonging to the PR-6 proteinase inhibitor family	defense response	-1.30974
XLOC_023092	Cs9g08670	Pathogenesis-related protein belonging to the PR-6 proteinase inhibitor family	defense response	-1.14628
XLOC_027647	orange1.1t05560	Pathogenesis-related protein belonging to the PR-6 proteinase inhibitor family	defense response	1.18561
XLOC_026260	orange1.1t03023	Pathogenesis-related thaumatin superfamily protein (PR-5)	defense response	-1.44958
XLOC_007438	Cs3g26240	Pathogenesis-related thaumatin superfamily protein (PR-5)	defense response	1.01467
XLOC_023862	Cs9g05140	Peroxidase superfamily protein	defense response	-2.09805
XLOC_003052	Cs2g04400	Winged-helix DNA-binding transcription factor family protein	regulation of transcription, defense response	1.02606
XLOC_022195	Cs8g13710	Wound-induced protein WIN2 precursor similar to antifungal chitin-binding protein	defense response	-1.49551
XLOC_015840	Cs6g18700	Lateral Organ Boundaries (LOB) domain-containing protein 40/41	regulation of transcription, defense response	-2.46418
XLOC_020067	Cs7g26710	Lateral Organ Boundaries (LOB) domain-containing protein 40/41	regulation of transcription, defense response	-2.69003
XLOC_021224	Cs8g14700	NAC domain transcription factor family protein	regulation of transcription, defense response	1.66055
XLOC_021532	Cs8g21030	NAC domain transcription factor family protein	regulation of transcription, defense response	1.08023
XLOC_025849	orange1.1t02260,orange1.1t02261	RNA-binding (RRM/RBD/RNP motifs) family protein	regulation of transcription, defense response	1.32091
XLOC_016421	Cs6g09420	WRKY transcription factor family protein (WRKY 4)	regulation of transcription, defense response	2.26908
XLOC_013026	Cs5g03010	WRKY transcription factor family protein (WRKY22)	regulation of transcription, defense response	-1.07893
XLOC_028008	orange1.1t00472	WRKY transcription factor family protein (WRKY53)	regulation of transcription, defense response	1.25545
XLOC_013000	Cs5g02450	WRKY transcription factor family protein (WRKY53)	regulation of transcription, defense response	1.03748
XLOC_017469	Cs7g06330	WRKY transcription factor family protein (WRKY18)	regulation of transcription, defense response made plants more susceptible to both P. syringae and B. cinerea	-1.1677
XLOC_016450	Cs6g10120	WRKY transcription factor family protein (WRKY54/70)	regulation of transcription, defense response, activator of SA-dependent defense genes and a repressor of JA-regulated genes.	-1.19139
XLOC_011371	Cs5g04290	Homeobox transcription factor family	regulation of transcription, stress response	1.52487
XLOC_013039	Cs5g03250	Homeobox transcription factor family	regulation of transcription, stress response	1.29557
XLOC_003292	-	Receptor like protein 14 (RLP14), Leucine-rich repeat-containing	signal transduction	2.30015
XLOC_006408	Cs3g05870	Disease resistance protein (CC-NBS-LRR class) family	signal transduction, defense response	1.13993
XLOC_006396	Cs3g05690	Disease resistance protein (TIR-NBS-LRR class) with transmembrane receptor activity	signal transduction, defense response	-1.99407
XLOC_029612	orange1.1t03700	Disease resistance protein (TIR-NBS-LRR class) with transmembrane receptor activity	signal transduction, defense response	-1.13727
XLOC_006400	Cs3g05760	Disease resistance protein (TIR-NBS-LRR class) with transmembrane receptor activity	signal transduction, defense response	-1.09912
XLOC_014130	Cs5g24240	Disease resistance protein (TIR-NBS-LRR class) with transmembrane receptor activity	signal transduction, defense response	-1.07786
XLOC_026533	orange1.1t03518	Disease resistance protein (TIR-NBS-LRR class) with transmembrane receptor activity	signal transduction, defense response	1.22003
XLOC_029900	orange1.1t04292	Disease resistance protein (TIR-NBS-LRR class) with transmembrane receptor activity	signal transduction, defense response	1.30091
XLOC_014032	Cs5g22400	Disease resistance protein (TIR-NBS-LRR class) with transmembrane receptor activity	signal transduction, defense response	1.40075
XLOC_030903	-	Receptor like protein 1 (RLP1), Leucine-rich repeat-containing	signal transduction, defense response	1.12082
XLOC_028463	orange1.1t01371	Receptor like protein 1 (RLP1), Leucine-rich repeat-containing	signal transduction, defense response	1.36179
XLOC_022248	Cs8g14810	Receptor like protein 1 (RLP1), Leucine-rich repeat-containing	signal transduction, defense response	1.55069
XLOC_007802	Cs3g06050	Receptor like protein 1 (RLP1), Leucine-rich repeat-containing	signal transduction, defense response	1.99303
XLOC_023272	Cs9g12160,Cs9g12240	Receptor like protein 13 (RLP13), Leucine-rich repeat-containing	signal transduction, defense response	1.59893
XLOC_023274	Cs9g12220	Receptor like protein 13 (RLP13), Leucine-rich repeat-containing	signal transduction, defense response	2.0942
XLOC_023264	Cs9g12040	Receptor like protein 13 (RLP13), Leucine-rich repeat-containing	signal transduction, defense response	2.26501
XLOC_006617	Cs3g10050,Cs3g10090,Cs3g10110,Cs3g10140	Receptor like protein 13 (RLP13), Leucine-rich repeat-containing	signal transduction, defense response	2.29901
XLOC_026146	orange1.1t02820	Receptor like protein 15 (RLP15), Leucine-rich repeat-containing	signal transduction, defense response	1.14804
XLOC_028464	orange1.1t01372,orange1.1t01378,orange1.1t01383	Receptor like protein 15 (RLP15), Leucine-rich repeat-containing	signal transduction, defense response	1.32855
XLOC_025415	orange1.1t01415	Receptor like protein 15 (RLP15), Leucine-rich repeat-containing	signal transduction, defense response	1.65994
XLOC_006615	Cs3g10010	Receptor like protein 15 (RLP15), Leucine-rich repeat-containing	signal transduction, defense response	2.08256
XLOC_015519	Cs6g12110	Receptor like protein 15 (RLP15), Leucine-rich repeat-containing	signal transduction, defense response	2.12735
XLOC_023261	Cs9g11990	Receptor like protein 15 (RLP15), Leucine-rich repeat-containing	signal transduction, defense response	2.5527
XLOC_030349	orange1.1t05075	Receptor like protein 22 (RLP22), Leucine-rich repeat-containing	signal transduction, defense response	1.31431
XLOC_013590	Cs5g13820	Receptor like protein 33 (RLP33), Leucine-rich repeat-containing	signal transduction, defense response	1.001
XLOC_005928	Cs2g30850	Receptor like protein 35 (RLP35), Leucine-rich repeat-containing	signal transduction, defense response	1.63209
XLOC_005927	Cs2g30850	Receptor like protein 53 (RLP53), Leucine-rich repeat-containing	signal transduction, defense response	1.41482
XLOC_001914	Cs1g11900	Receptor like protein 54 (RLP54), Leucine-rich repeat-containing	signal transduction, defense response	2.03943
XLOC_030467	orange1.1t05273	Receptor like protein 56 (RLP56), Leucine-rich repeat-containing	signal transduction, defense response	1.51946
XLOC_030282	orange1.1t04923	Receptor like protein 56 (RLP56), Leucine-rich repeat-containing	signal transduction, defense response	2.60026
XLOC_030151	orange1.1t06047	Receptor like protein 6 (RLP6), Leucine-rich repeat-containing	signal transduction, defense response	1.11675
XLOC_006431	Cs3g06220,Cs3g06230,Cs3g06250,Cs3g06260,Cs3g06270,Cs3g06280,Cs3g06300	Receptor like protein 6 (RLP6), Leucine-rich repeat-containing	signal transduction, defense response	1.2066
XLOC_005373	Cs2g19490	Receptor like protein 7 (RLP7), Leucine-rich repeat-containing	signal transduction, defense response	1.16885
XLOC_031340	-	Receptor like protein 9 (RLP9), Leucine-rich repeat-containing	signal transduction, defense response	2.93489
XLOC_006131	-	Receptor-like protein kinase family protein, Leucine-rich repeat-containing	signal transduction, defense response	1.52495
XLOC_012876	Cs5g34310	Receptor-like protein kinase family protein, Leucine-rich repeat-containing	signal transduction, defense response	1.09233
XLOC_015528	Cs6g12270	Receptor-like protein kinase family protein, Leucine-rich repeat-containing	signal transduction, defense response	2.23722
XLOC_002765	-	Receptor-like protein kinase family protein, Leucine-rich repeat-containing	signal transduction, defense response	2.43305
XLOC_004453	Cs2g31350	HXXXD-type acyl-transferase family protein	transferase activity for secondary metabolosms	-1.00265
XLOC_019498	Cs7g15320	HXXXD-type acyl-transferase family protein	transferase activity for secondary metabolosms	1.81572
XLOC_000696	Cs1g14690	a protein with multicopper oxidase activity	unknown	-1.52755
XLOC_003191	Cs2g07069	Adenine nucleotide alpha hydrolases-like superfamily protein, response to stress	unknown	-1.17982
XLOC_029638	orange1.1t03755	Adenine nucleotide alpha hydrolases-like superfamily protein, response to stress	unknown	-1.14174
XLOC_008736	Cs3g24530	Chaperone DnaJ-domain superfamily protein	unknown	1.18577
XLOC_002964	Cs2g02690	ERD (early-responsive to dehydration stress) family protein	unknown	-1.01005
XLOC_011387	Cs5g04540	RmlC-like cupins superfamily protein with manganese ion binding activity	unknown	-1.97179
XLOC_002675	Cs1g26660	RmlC-like cupins superfamily protein with manganese ion binding activity	unknown	1.56069
XLOC_010090	Cs4g19980	unknown seed protein like 1, response to abscisic acid stimulus	unknown	1.85932
XLOC_004013	Cs2g22810,Cs2g22820	Wound-responsive family protein	unknown	-3.57765
XLOC_004012	Cs2g22800	Wound-responsive family protein	unknown	-3.51006
XLOC_004011	Cs2g22790	Wound-responsive family protein	unknown	-3.14678
XLOC_005980	-	Wound-responsive family protein	unknown	-1.73541
XLOC_000270	Cs1g06240	Wound-responsive family protein	unknown	-1.55852
XLOC_020617	Cs8g02740	MYB domain transcription factor family protein	regulation of transcription, defense response	-1.34226
XLOC_019872	Cs7g23080	MYB domain transcription factor family protein	regulation of transcription, defense response	-1.4598
XLOC_009720	Cs4g13170	MYB domain transcription factor family protein	regulation of transcription, defense response	1.38786
XLOC_014277	Cs5g27440	MYB domain transcription factor family protein	regulation of transcription, defense response	1.82329
XLOC_024133	Cs9g10480	MYB domain transcription factor family protein	regulation of transcription, defense response	1.54223
XLOC_005212	Cs2g16510	MYB domain transcription factor family protein	regulation of transcription, defense response	2.28528
