# Supplementary material for: Diffusible signal factor (DSF)-mediated quorum sensing modulates expression of diverse traits in Xanthomonas citri and responses of citrus plants to promote disease
Source: BMC Genomics. 2019 Jan 17;20:55. doi: 10.1186/s12864-018-5384-4 (PMC6337780; doi:10.1186/s12864-018-5384-4)
Supplement: Supplementary file 7 — Table S7. Differentially expressed citrus genes involved in plant secondary metabolisms (XLSX 11 kb) [file 12864_2018_5384_MOESM7_ESM.xlsx]

## Sheet: Sheet1
Table S7. Differentially expressed citrus genes involved in plant secondary metabolisms
Test ID	Locus	Description	Function	log2fold change (∆rpfF/WT)
XLOC_020302	Cs7g31500	HXXXD-type acyl-transferase family protein	involved in the biosynthetic pathway of anthocyanins	1.7974
XLOC_018670	Cs7g29770	cytochrome P450, family 79, subfamily A, polypeptide 2	involved in the biosynthetic pathway of glucosinolates	1.02401
XLOC_020219	Cs7g29740,Cs7g29750,Cs7g29760	cytochrome P450, family 79, subfamily A, polypeptide 2	involved in the biosynthetic pathway of glucosinolates	1.06782
XLOC_012447	Cs5g25930	oxime-metabolizing enzyme belonging to cytochrome P450, family 83, subfamily B, polypeptide 1" (CYP83B1) family	involved in the biosynthetic pathway of glucosinolates	1.01442
XLOC_019407	Cs7g13280,Cs7g13290	NAD(P)-binding Rossmann-fold superfamily protein	cellular metabolic process	1.41134
XLOC_001160	Cs1g23720	UDPG:coniferyl alcohol glucosyltransferase	cellular metabolic process	1.91815
XLOC_013855	Cs5g18930	hydroxycinnamoyl-Coenzyme A shikimate/quinate hydroxycinnamoyltransferase (HCT)	cellular metabolic process	2.2725
XLOC_001962	Cs1g12670	Caffeoyl-CoA O-methyltransferase	cellular metabolic process	1.79259
XLOC_021439	Cs8g19110,Cs8g19120	NAD(P)-binding Rossmann-fold superfamily protein	cellular metabolic process	-1.63151
XLOC_005577	Cs2g23750	UDP-glucosyltransferase superfamily protein	cellular metabolic process	-2.44953
XLOC_025435	orange1.1t01456	cytochrome P450, family 79, subfamily A, polypeptide 3	cellular metabolic process	-1.08576
XLOC_025526	orange1.1t01635	NAD(P)-linked oxidoreductase superfamily protein	cellular metabolic process	1.0954
XLOC_026280	orange1.1t03054	NAD(P)-linked oxidoreductase superfamily protein	cellular metabolic process	1.06257
XLOC_029055	orange1.1t02573	NAD(P)-linked oxidoreductase superfamily protein	cellular metabolic process	-1.34528
XLOC_027783	orange1.1t00001,orange1.1t05942	NAD(P)-linked oxidoreductase superfamily protein	cellular metabolic process	1.09156
XLOC_012654	Cs5g29930	2-oxoglutarate (2OG) and Fe(II)-dependent oxygenase superfamily protein with oxidoreductase activity	cellular metabolic process	-2.4822
XLOC_010327	Cs4g05190	2-oxoglutarate (2OG) and Fe(II)-dependent oxygenase superfamily protein with oxidoreductase activity	cellular metabolic process	-1.47635
XLOC_030963	-	DON-Glucosyltransferase/UDP-glucosyl transferase 73C6	cellular metabolic process	-1.47014
XLOC_004925	Cs2g10990	UDP glycosyltransferase (UGT), HYPOSTATIN RESISTANCE 1 (HYR1) like protein	involved in flavonols biosynthesis process	1.70822
XLOC_026349	orange1.1t03164,orange1.1t03165,orange1.1t03167	cytochrome P450, family 706, subfamily A, polypeptide 6" (CYP706A6) with monooxygenase activity	involved in flavonols biosynthesis process	1.29977
XLOC_023839	Cs9g04630	2-oxoglutarate (2OG) and Fe(II)-dependent oxygenase superfamily protein	involved in flavonols biosynthesis process	1.34294
XLOC_009217	Cs4g02990	UDP-glucosyl transferase	involved in flavonols biosynthesis process	1.04228
XLOC_009581	Cs4g10240	Geranylgeranyl pyrophosphate synthetase (GGPP synthetase)	involved in isoprenoid biosynthetic process	1.24331
XLOC_010293	Cs4g04530	cinnamate-4-hydroxylase	involved in lignin biosynthesis	-1.38554
XLOC_013206	Cs5g06980	long-chain fatty acyl-CoA synthase/AMP-dependent synthetase and ligase family protein	involved in lignin biosynthesis	-1.16655
XLOC_000680	Cs1g14450	hydroxycinnamoyl-Coenzyme A shikimate/quinate hydroxycinnamoyltransferase (HCT)	involved in lignin biosynthesis	-1.34911
XLOC_009520	Cs4g09090	Cytochrome P450 , family 71, subfamily B, polypeptide 34 (CYP71B34	involved in lignin biosynthesis	-1.14807
XLOC_002385	Cs1g20580	NAD-dependent mannitol dehydrogenase	involved in lignin biosynthesis	-1.18197
XLOC_003263	Cs2g08460	camelliol C synthase 1 (CAMS1)	involved in terpenoids biosynthesis process	1.93664
XLOC_009680	Cs4g12330,Cs4g12340	sesquiterpene synthase	involved in terpenoids biosynthesis process	1.38132
XLOC_009686	Cs4g12400	sesquiterpene synthase	involved in terpenoids biosynthesis process	1.67044
XLOC_010301	Cs4g04730,Cs4g04740	cycloartenol synthase 1 (CAS1)	involved in terpenoids biosynthesis process	1.09949
XLOC_012324	Cs5g23510	sesquiterpene synthase	involved in terpenoids biosynthesis process	1.17019
XLOC_017821	Cs7g13310	3-ketoacyl-CoA synthase	involved in the biosynthesis of VLCFA (very long chain fatty acids)	1.38025
XLOC_013959	Cs5g21190,Cs5g21250	malonyl-CoA:anthocyanidin 5-O-glucoside-6"-O-malonyltransferase	involved in the malonylation of anthocyanins in Arabidopsis	-1.6377
XLOC_028126	orange1.1t00725	malonyl-CoA:anthocyanidin 5-O-glucoside-6"-O-malonyltransferase	involved in the malonylation of anthocyanins in Arabidopsis	-1.07157
XLOC_009387	Cs4g06430	3-ketoacyl-CoA synthase	involved in the synthesis of long-chain lipids	1.17515
XLOC_007737	Cs3g04670	homogentisate phytyltransferase	involved in tocopherol biosynthesis	1.16143
XLOC_019056	Cs7g06090	homogentisate phytyltransferase	involved in tocopherol biosynthesis	-1.32496
XLOC_027090	orange1.1t04551	homogentisate phytyltransferase	involved in tocopherol biosynthesis	1.5037
XLOC_015290	Cs6g07400	Laccase/Diphenol oxidase family protein	oxidation reduction in lignin catabolic process	-2.0677
XLOC_013544	Cs5g13010	solanesyl diphosphate synthase 2 (SPS2)	ubiquinone biosynthetic process	-1.49275
XLOC_026075	orange1.1t02676	FAD/NAD(P)-binding oxidoreductase family protein	unknown	1.03949
