# Supplementary material for: Diffusible signal factor (DSF)-mediated quorum sensing modulates expression of diverse traits in Xanthomonas citri and responses of citrus plants to promote disease
Source: BMC Genomics. 2019 Jan 17;20:55. doi: 10.1186/s12864-018-5384-4 (PMC6337780; doi:10.1186/s12864-018-5384-4)
Supplement: Supplementary file 8 — Table S8. Differentially expressed citrus genes involved in cell wall modifications (XLSX 13 kb) [file 12864_2018_5384_MOESM8_ESM.xlsx]

## Sheet: Sheet1
Table S8. Differentially expressed citrus genes involved in cell wall modifications
Test ID	Locus	Description	Function	log2fold change (∆rpfF/WT)
XLOC_009230	Cs4g03200	xyloglucan endo-transglycosylase-related protein	cell wall modification	-1.30972
XLOC_009231	Cs4g03210	Xyloglucan endo-transglucosylase/hydrolase	cell wall modification	-2.44561
XLOC_009232	Cs4g03220	Xyloglucan endo-transglucosylase/hydrolase	cell wall modification	-1.01312
XLOC_009404	Cs4g06690	Plant invertase/pectin methylesterase inhibitor superfamil protein	cell wall modification	1.85924
XLOC_009406	Cs4g06710	Plant invertase/pectin methylesterase inhibitor superfamil protein	cell wall modification	1.25226
XLOC_010201	Cs4g02680	PNP-A (Plant Natriuretic Peptide A) related to expansin, endoglucanase-like protein	cell wall modification	-1.20194
XLOC_014583	Cs5g33420	Plant invertase/pectin methylesterase inhibitor superfamil protein	cell wall modification	-2.36368
XLOC_017334	Cs7g03630	Alpha-Expansin Family, , endoglucanase-like protein	cell wall modification	1.49424
XLOC_018989	Cs7g04860	PNP (Plant Natriuretic Peptide) related to expansin, endoglucanase-like protein	cell wall modification	-1.18311
XLOC_019001	Cs7g05180	PNP-A (Plant Natriuretic Peptide A) related to expansin, endoglucanase-like protein	cell wall modification	-1.25032
XLOC_020586	Cs8g02110	Expansin-like family, endoglucanase-like protein	cell wall modification	-2.15336
XLOC_021569	Cs8g01880	Expansin-like family, endoglucanase-like protein	cell wall modification	-1.17634
XLOC_023393	Cs9g14450	Plant invertase/pectin methylesterase inhibitor superfamil protein	cell wall modification	-1.22915
XLOC_024421	Cs9g16630	Peptidoglycan-binding LysM domain-containing protein	cell wall modification	2.07731
XLOC_024977	orange1.1t00615	Alpha-Expansin Family, , endoglucanase-like protein	cell wall modification	1.27487
XLOC_029565	orange1.1t03602	Pectinacetylesterase family protein	cell wall modification	-1.50591
XLOC_029566	orange1.1t03603	Pectinacetylesterase family protein	cell wall modification	-1.62949
XLOC_000150	Cs1g03980	cellulose synthase-like protein	cellulose synthesis	1.24379
XLOC_003896	Cs2g20750	glycosyl hydrolase	cellulose synthesis	1.1072
XLOC_004277	Cs2g27910	cellulose synthase	cellulose synthesis	1.81936
XLOC_012976	Cs5g01970	cellulose synthase-like protein	cellulose synthesis	1.25141
XLOC_023097	Cs9g08730	cellulose synthase-like protein	cellulose synthesis	1.04238
XLOC_003663	Cs2g16140	fasciclin-like arabinogalactan-protein/ sugar kinases	involved in cellular metabolic process for cell wall precursor synthesis	-1.54802
XLOC_005737	Cs2g27180	sugar kinase /GHMP kinase family protein	involved in cellular metabolic process for cell wall precursor synthesis	-1.33832
XLOC_006636	Cs3g10420	Pectinacetylesterase family protein	involved in cellular metabolic process for cell wall precursor synthesis	-1.3933
XLOC_006637	Cs3g10430	Pectinacetylesterase family protein	involved in cellular metabolic process for cell wall precursor synthesis	-1.40405
XLOC_008728	Cs3g24380	glycosyl transferase with galacturonosyltransferase activity	involved in cellular metabolic process for cell wall precursor synthesis	-1.01215
XLOC_011625	Cs5g09480	UDP-D-glucuronate 4-epimerase	involved in cellular metabolic process for cell wall precursor synthesis	-1.88796
XLOC_015834	Cs6g18580	Mannose-6-phosphate isomerase	involved in cellular metabolic process for cell wall precursor synthesis	-1.34097
XLOC_023786	Cs9g03730	Pectin lyase-like superfamily protein	involved in cellular metabolic process for cell wall precursor synthesis	-1.261
XLOC_024864	orange1.1t00402	Pectin lyase-like superfamily protein	involved in cellular metabolic process for cell wall precursor synthesis	1.30126
XLOC_029032	orange1.1t02529,orange1.1t02530,orange1.1t02532	Pectin lyase-like superfamily protein	involved in cellular metabolic process for cell wall precursor synthesis	1.13813
XLOC_024938	orange1.1t00539	Vegetative cell wall protein gp1 precursor (Hydroxyproline-rich glycoprotein 1)	unknown	-1.59453
